# Supplementary material for: 2-Acetyl-3,5,5,9-tetra­methyl-6,7,8,9-tetra­hydro-5H-benzocyclo­hepten-7-one
Source: Acta Crystallogr Sect E Struct Rep Online. 2010 Dec 8;67(Pt 1):o58. doi: 10.1107/S1600536810050610 (PMC3050136; doi:10.1107/S1600536810050610)
Supplement: Supplementary file 1 [file e-67-00o58-sup1.cif]

##############################################################################
###                                                                        ###
###        Electronic paper (Acta Crystallographica Section E)             ###
###                                                                        ###
##############################################################################
#                                                                            #
# This CIF contains the data in a paper accepted for publication in Acta     #
# Crystallographica Section E. It conforms to the requirements of Notes      #
# for Authors for Section E, and has been peer reviewed under the auspices   #
# of the IUCr Commission on Journals.                                        #
#                                                                            #
# Full details of the Crystallographic Information File format               #
# are given in the paper "The Crystallographic Information File (CIF):       #
# a New Standard Archive File for Crystallography" by S. R. Hall, F. H.      #
# Allen and I. D. Brown [Acta Cryst. (1991), A47, 655-685].                  #
#                                                                            #
# The current version of the core CIF dictionary is obtainable from          #
# ftp://ftp.iucr.org/pub/cif_core.dic. The current version number is 2.4.    #
#                                                                            #
# Software is freely available for graphical display of the structure(s) in  #
# this CIF.  For information consult the CIF home page http://www.iucr.org/  #
# cif/home.html                                                              #
#                                                                            #
# This file may be used for bona fide research purposes within the           #
# scientific community so long as proper attribution is given to the journal # 
# article from which it was obtained.                                        #
#                                                                            #
##############################################################################
                                             
data_I
_audit_creation_method     SHELXL-97
_chemical_name_systematic
;
2-acetyl-3,5,5,9-tetramethyl-6,7,8,9-tetrahydro-5<i>H</i>-benzocyclohepten-7-one
;
_chemical_name_common     ?
_chemical_formula_moiety     'C17 H22 O2'
_chemical_formula_sum     'C17 H22 O2'
_chemical_formula_iupac     'C17 H22 O2'
_chemical_formula_weight     258.35
_chemical_melting_point     ?
_symmetry_cell_setting     monoclinic
_symmetry_space_group_name_H-M     'P 21/n'
_symmetry_space_group_name_Hall     '-P 2yn'
loop_
    _symmetry_equiv_pos_as_xyz
    'x, y, z'
    '-x+1/2, y+1/2, -z+1/2'
    '-x, -y, -z'
    'x-1/2, -y-1/2, z-1/2'
_cell_length_a     7.7996(6)
_cell_length_b     18.3702(10)
_cell_length_c     9.9357(6)
_cell_angle_alpha     90.00
_cell_angle_beta     99.616(7)
_cell_angle_gamma     90.00
_cell_volume     1403.59(16)
_cell_formula_units_Z     4
_cell_measurement_reflns_used     2855
_cell_measurement_theta_min     3.5
_cell_measurement_theta_max     29.3
_cell_measurement_temperature     180(2)
_exptl_crystal_description     needle
_exptl_crystal_colour     colourless
_exptl_crystal_size_max     0.6
_exptl_crystal_size_mid     0.25
_exptl_crystal_size_min     0.10
_exptl_crystal_density_diffrn     1.223
_exptl_crystal_density_meas     ?
_exptl_crystal_density_method     'not measured'
_exptl_crystal_F_000     560
_exptl_absorpt_coefficient_mu     0.078
_exptl_absorpt_correction_type     none
_exptl_absorpt_process_details     ?
_exptl_absorpt_correction_T_min     ?
_exptl_absorpt_correction_T_max     ?
_exptl_special_details
;
;
_diffrn_ambient_temperature     180(2)
_diffrn_radiation_type     MoK\a
_diffrn_radiation_wavelength     0.71073
_diffrn_radiation_source     'fine-focus sealed tube'
_diffrn_radiation_monochromator     graphite
_diffrn_measurement_device_type
                                  'Oxford Diffraction Xcalibur Eos Gemini ultra'
_diffrn_measurement_method     '\f and \w scans'
_diffrn_detector_area_resol_mean     16.1978
_diffrn_reflns_number     14554
_diffrn_reflns_av_R_equivalents     0.0535
_diffrn_reflns_av_sigmaI/netI     0.0332
_diffrn_reflns_theta_min     3.46
_diffrn_reflns_theta_max     26.37
_diffrn_reflns_theta_full     26.37
_diffrn_measured_fraction_theta_max     0.998
_diffrn_measured_fraction_theta_full     0.998
_diffrn_reflns_limit_h_min     -9
_diffrn_reflns_limit_h_max     9
_diffrn_reflns_limit_k_min     -22
_diffrn_reflns_limit_k_max     22
_diffrn_reflns_limit_l_min     -12
_diffrn_reflns_limit_l_max     13
_diffrn_standards_number     ?
_diffrn_standards_interval_count     ?
_diffrn_standards_interval_time     ?
_diffrn_standards_decay_%     ?
_refine_special_details
;
Refinement of <i>F</i>^2^ against ALL reflections. The weighted <i>R</i>-factor
<i>wR</i> and goodness of fit <i>S</i> are based on <i>F</i>^2^, conventional
<i>R</i>-factors <i>R</i> are based on <i>F</i>, with <i>F</i> set to zero for
negative <i>F</i>^2^. The threshold expression of <i>F</i>^2^ >
\s(<i>F</i>^2^) is used only for calculating <i>R</i>-factors(gt) <i>etc</i>.
and is not relevant to the choice of reflections for refinement.
<i>R</i>-factors based on <i>F</i>^2^ are statistically about twice as large
as those based on <i>F</i>, and <i>R</i>- factors based on ALL data will be
even larger.
;
_reflns_number_total     2855
_reflns_number_gt     2196
_reflns_threshold_expression     'I>2\s(I)'
_refine_ls_structure_factor_coef     Fsqd
_refine_ls_matrix_type     full
_refine_ls_R_factor_all     0.0674
_refine_ls_R_factor_gt     0.0519
_refine_ls_wR_factor_gt     0.1396
_refine_ls_wR_factor_ref     0.1452
_refine_ls_goodness_of_fit_ref     1.077
_refine_ls_restrained_S_all     1.077
_refine_ls_number_reflns     2855
_refine_ls_number_parameters     177
_refine_ls_number_restraints     0
_refine_ls_hydrogen_treatment     constr
_refine_ls_weighting_scheme     calc
_refine_ls_weighting_details
         'calc w=1/[\s^2^(Fo^2^)+(0.0729P)^2^+0.4506P] where P=(Fo^2^+2Fc^2^)/3'
_atom_sites_solution_hydrogens     geom
_atom_sites_solution_primary     direct
_atom_sites_solution_secondary     difmap
_refine_ls_shift/su_max     0.000
_refine_ls_shift/su_mean     0.000
_refine_diff_density_max     0.606
_refine_diff_density_min     -0.287
_refine_ls_extinction_method     none
_refine_ls_extinction_coef     ?
loop_
    _atom_type_symbol
    _atom_type_description
    _atom_type_scat_dispersion_real
    _atom_type_scat_dispersion_imag
    _atom_type_scat_source
    'C' 'C' 0.0033 0.0016
                         'International Tables Vol C Tables 4.2.6.8 and 6.1.1.4'
    'H' 'H' 0.0000 0.0000
                         'International Tables Vol C Tables 4.2.6.8 and 6.1.1.4'
    'O' 'O' 0.0106 0.0060
                         'International Tables Vol C Tables 4.2.6.8 and 6.1.1.4'
_computing_data_collection     'CrysAlis PRO (Oxford Diffraction, 2010)'
_computing_cell_refinement     'CrysAlis PRO (Oxford Diffraction, 2010)'
_computing_data_reduction     'CrysAlis PRO (Oxford Diffraction, 2010)'
_computing_structure_solution     'SHELXS97 (Sheldrick, 2008)'
_computing_structure_refinement     'SHELXL97 (Sheldrick, 2008)'
_computing_molecular_graphics     'ORTEP-3 for Windows (Farrugia, 1997)'
_computing_publication_material     'WinGX (Farrugia, 1999)'
loop_
    _atom_site_type_symbol
    _atom_site_label
    _atom_site_fract_x
    _atom_site_fract_y
    _atom_site_fract_z
    _atom_site_U_iso_or_equiv
    _atom_site_adp_type
    _atom_site_calc_flag
    _atom_site_refinement_flags
    _atom_site_occupancy
    _atom_site_disorder_assembly
    _atom_site_disorder_group
    C C1 0.3403(2) 0.13187(7) 0.19877(15) 0.0192(3) Uani d . 1 . .
    C C3 0.3247(2) 0.09640(8) -0.04316(15) 0.0205(3) Uani d . 1 . .
    C C4 0.2676(2) 0.02663(8) -0.01250(15) 0.0204(3) Uani d . 1 . .
    C C5 0.2523(2) 0.01136(8) 0.12259(16) 0.0230(3) Uani d . 1 . .
    H H5 0.2154 -0.0350 0.1424 0.028 Uiso calc R 1 . .
    C C6 0.2887(2) 0.06101(8) 0.23016(15) 0.0217(3) Uani d . 1 . .
    C C2 0.3584(2) 0.14604(8) 0.06319(15) 0.0207(3) Uani d . 1 . .
    H H2 0.3958 0.1922 0.0430 0.025 Uiso calc R 1 . .
    C C13 0.2253(2) -0.03137(9) -0.11877(16) 0.0261(4) Uani d . 1 . .
    C C14 0.1717(2) -0.10595(9) -0.07708(18) 0.0298(4) Uani d . 1 . .
    H H14C 0.1449 -0.1363 -0.1565 0.045 Uiso calc R 1 . .
    H H14B 0.0710 -0.1017 -0.0338 0.045 Uiso calc R 1 . .
    H H14A 0.2653 -0.1273 -0.0145 0.045 Uiso calc R 1 . .
    C C10 0.3481(2) 0.18511(9) 0.44504(16) 0.0279(4) Uani d . 1 . .
    H H10A 0.4307 0.1503 0.4920 0.034 Uiso calc R 1 . .
    H H10B 0.3653 0.2309 0.4940 0.034 Uiso calc R 1 . .
    C C11 0.3860(2) 0.19632(8) 0.29825(16) 0.0244(4) Uani d . 1 . .
    C C7 0.2791(2) 0.03531(9) 0.37574(16) 0.0279(4) Uani d . 1 . .
    H H7 0.3916 0.0462 0.4322 0.033 Uiso calc R 1 . .
    C C8 0.1391(2) 0.07785(9) 0.43676(17) 0.0294(4) Uani d . 1 . .
    H H13A 0.0269 0.0690 0.3805 0.035 Uiso calc R 1 . .
    H H13B 0.1342 0.0586 0.5270 0.035 Uiso calc R 1 . .
    C C12 0.3533(3) 0.12064(9) -0.18269(17) 0.0296(4) Uani d . 1 . .
    H H12C 0.4006 0.1690 -0.1770 0.044 Uiso calc R 1 . .
    H H12B 0.2445 0.1203 -0.2443 0.044 Uiso calc R 1 . .
    H H12A 0.4332 0.0880 -0.2156 0.044 Uiso calc R 1 . .
    C C9 0.1675(2) 0.15840(9) 0.44834(17) 0.0304(4) Uani d . 1 . .
    C C15 0.2465(3) -0.04610(9) 0.38933(18) 0.0344(4) Uani d . 1 . .
    H H15B 0.1345 -0.0583 0.3384 0.052 Uiso calc R 1 . .
    H H15A 0.2495 -0.0581 0.4838 0.052 Uiso calc R 1 . .
    H H15C 0.3349 -0.0731 0.3544 0.052 Uiso calc R 1 . .
    C C16 0.2815(3) 0.26390(9) 0.23925(19) 0.0398(5) Uani d . 1 . .
    H H16A 0.3121 0.2761 0.1523 0.060 Uiso calc R 1 . .
    H H16B 0.3081 0.3042 0.3008 0.060 Uiso calc R 1 . .
    H H16C 0.1593 0.2534 0.2280 0.060 Uiso calc R 1 . .
    C C17 0.5811(3) 0.21235(11) 0.3114(2) 0.0401(5) Uani d . 1 . .
    H H17A 0.6462 0.1694 0.3420 0.060 Uiso calc R 1 . .
    H H17B 0.6121 0.2509 0.3762 0.060 Uiso calc R 1 . .
    H H17C 0.6072 0.2268 0.2242 0.060 Uiso calc R 1 . .
    O O1 0.0495(2) 0.19936(8) 0.45978(19) 0.0569(5) Uani d . 1 . .
    O O2 0.2338(2) -0.01978(7) -0.23812(13) 0.0451(4) Uani d . 1 . .
loop_
    _atom_site_aniso_label
    _atom_site_aniso_U_11
    _atom_site_aniso_U_22
    _atom_site_aniso_U_33
    _atom_site_aniso_U_12
    _atom_site_aniso_U_13
    _atom_site_aniso_U_23
    C1 0.0204(8) 0.0162(6) 0.0213(7) 0.0013(6) 0.0047(6) -0.0012(5)
    C3 0.0206(8) 0.0216(7) 0.0201(7) 0.0008(6) 0.0053(6) 0.0008(6)
    C4 0.0216(8) 0.0197(7) 0.0206(7) 0.0009(6) 0.0056(6) -0.0023(6)
    C5 0.0305(9) 0.0162(7) 0.0246(8) -0.0016(6) 0.0110(6) -0.0008(6)
    C6 0.0284(8) 0.0181(7) 0.0207(7) -0.0003(6) 0.0100(6) -0.0007(6)
    C2 0.0233(8) 0.0158(7) 0.0240(8) -0.0002(6) 0.0065(6) 0.0019(5)
    C13 0.0299(9) 0.0236(7) 0.0255(8) 0.0000(6) 0.0065(7) -0.0034(6)
    C14 0.0380(10) 0.0216(8) 0.0309(9) -0.0030(7) 0.0088(8) -0.0075(6)
    C10 0.0407(10) 0.0212(7) 0.0209(8) 0.0002(7) 0.0023(7) -0.0041(6)
    C11 0.0336(9) 0.0166(7) 0.0231(8) -0.0007(6) 0.0056(7) -0.0023(6)
    C7 0.0406(10) 0.0226(7) 0.0227(8) -0.0006(7) 0.0118(7) -0.0004(6)
    C8 0.0383(10) 0.0308(9) 0.0215(8) -0.0040(7) 0.0118(7) -0.0031(6)
    C12 0.0415(10) 0.0265(8) 0.0225(8) -0.0031(7) 0.0104(7) 0.0019(6)
    C9 0.0420(11) 0.0297(8) 0.0218(8) 0.0067(7) 0.0115(7) -0.0022(6)
    C15 0.0477(11) 0.0278(8) 0.0305(9) 0.0021(8) 0.0150(8) 0.0045(7)
    C16 0.0705(14) 0.0206(8) 0.0293(9) 0.0125(8) 0.0109(9) -0.0009(7)
    C17 0.0399(11) 0.0412(10) 0.0392(10) -0.0167(9) 0.0065(8) -0.0103(8)
    O1 0.0600(10) 0.0397(8) 0.0797(12) 0.0175(7) 0.0368(9) -0.0021(7)
    O2 0.0778(11) 0.0364(7) 0.0217(6) -0.0148(7) 0.0099(6) -0.0065(5)
_geom_special_details
;
All e.s.d.'s (except the e.s.d. in the dihedral angle between two l.s. planes)
are estimated using the full covariance matrix. The cell e.s.d.'s are taken
into account individually in the estimation of e.s.d.'s in distances, angles
and torsion angles; correlations between e.s.d.'s in cell parameters are only
used when they are defined by crystal symmetry. An approximate (isotropic)
treatment of cell e.s.d.'s is used for estimating e.s.d.'s involving l.s.
planes.
;
loop_
    _geom_bond_atom_site_label_1
    _geom_bond_atom_site_label_2
    _geom_bond_site_symmetry_2
    _geom_bond_distance
    _geom_bond_publ_flag
    C1 C2 . 1.402(2) ?
    C1 C6 . 1.412(2) ?
    C1 C11 . 1.545(2) ?
    C3 C2 . 1.387(2) ?
    C3 C4 . 1.407(2) ?
    C3 C12 . 1.508(2) ?
    C4 C5 . 1.396(2) ?
    C4 C13 . 1.498(2) ?
    C5 C6 . 1.398(2) ?
    C5 H5 . 0.9300 ?
    C6 C7 . 1.535(2) ?
    C2 H2 . 0.9300 ?
    C13 O2 . 1.217(2) ?
    C13 C14 . 1.510(2) ?
    C14 H14C . 0.9600 ?
    C14 H14B . 0.9600 ?
    C14 H14A . 0.9600 ?
    C10 C9 . 1.497(3) ?
    C10 C11 . 1.549(2) ?
    C10 H10A . 0.9700 ?
    C10 H10B . 0.9700 ?
    C11 C17 . 1.534(3) ?
    C11 C16 . 1.546(2) ?
    C7 C15 . 1.527(2) ?
    C7 C8 . 1.547(2) ?
    C7 H7 . 0.9800 ?
    C8 C9 . 1.498(2) ?
    C8 H13A . 0.9700 ?
    C8 H13B . 0.9700 ?
    C12 H12C . 0.9600 ?
    C12 H12B . 0.9600 ?
    C12 H12A . 0.9600 ?
    C9 O1 . 1.209(2) ?
    C15 H15B . 0.9600 ?
    C15 H15A . 0.9600 ?
    C15 H15C . 0.9600 ?
    C16 H16A . 0.9600 ?
    C16 H16B . 0.9600 ?
    C16 H16C . 0.9600 ?
    C17 H17A . 0.9600 ?
    C17 H17B . 0.9600 ?
    C17 H17C . 0.9600 ?
loop_
    _geom_angle_atom_site_label_1
    _geom_angle_atom_site_label_2
    _geom_angle_atom_site_label_3
    _geom_angle_site_symmetry_1
    _geom_angle_site_symmetry_3
    _geom_angle
    _geom_angle_publ_flag
    C2 C1 C6 . . 117.47(13) ?
    C2 C1 C11 . . 115.01(12) ?
    C6 C1 C11 . . 127.49(13) ?
    C2 C3 C4 . . 117.42(13) ?
    C2 C3 C12 . . 117.90(14) ?
    C4 C3 C12 . . 124.68(14) ?
    C5 C4 C3 . . 118.18(13) ?
    C5 C4 C13 . . 119.40(13) ?
    C3 C4 C13 . . 122.41(13) ?
    C4 C5 C6 . . 124.41(14) ?
    C4 C5 H5 . . 117.8 ?
    C6 C5 H5 . . 117.8 ?
    C5 C6 C1 . . 117.48(13) ?
    C5 C6 C7 . . 118.96(13) ?
    C1 C6 C7 . . 123.50(13) ?
    C3 C2 C1 . . 124.97(14) ?
    C3 C2 H2 . . 117.5 ?
    C1 C2 H2 . . 117.5 ?
    O2 C13 C4 . . 121.39(15) ?
    O2 C13 C14 . . 119.23(14) ?
    C4 C13 C14 . . 119.37(14) ?
    C13 C14 H14C . . 109.5 ?
    C13 C14 H14B . . 109.5 ?
    H14C C14 H14B . . 109.5 ?
    C13 C14 H14A . . 109.5 ?
    H14C C14 H14A . . 109.5 ?
    H14B C14 H14A . . 109.5 ?
    C9 C10 C11 . . 113.10(14) ?
    C9 C10 H10A . . 109.0 ?
    C11 C10 H10A . . 109.0 ?
    C9 C10 H10B . . 109.0 ?
    C11 C10 H10B . . 109.0 ?
    H10A C10 H10B . . 107.8 ?
    C17 C11 C1 . . 108.73(13) ?
    C17 C11 C16 . . 109.32(15) ?
    C1 C11 C16 . . 108.79(14) ?
    C17 C11 C10 . . 106.74(14) ?
    C1 C11 C10 . . 116.12(12) ?
    C16 C11 C10 . . 106.99(13) ?
    C15 C7 C6 . . 114.81(13) ?
    C15 C7 C8 . . 108.73(14) ?
    C6 C7 C8 . . 111.27(13) ?
    C15 C7 H7 . . 107.2 ?
    C6 C7 H7 . . 107.2 ?
    C8 C7 H7 . . 107.2 ?
    C9 C8 C7 . . 115.09(14) ?
    C9 C8 H13A . . 108.5 ?
    C7 C8 H13A . . 108.5 ?
    C9 C8 H13B . . 108.5 ?
    C7 C8 H13B . . 108.5 ?
    H13A C8 H13B . . 107.5 ?
    C3 C12 H12C . . 109.5 ?
    C3 C12 H12B . . 109.5 ?
    H12C C12 H12B . . 109.5 ?
    C3 C12 H12A . . 109.5 ?
    H12C C12 H12A . . 109.5 ?
    H12B C12 H12A . . 109.5 ?
    O1 C9 C10 . . 122.13(16) ?
    O1 C9 C8 . . 121.14(18) ?
    C10 C9 C8 . . 116.73(15) ?
    C7 C15 H15B . . 109.5 ?
    C7 C15 H15A . . 109.5 ?
    H15B C15 H15A . . 109.5 ?
    C7 C15 H15C . . 109.5 ?
    H15B C15 H15C . . 109.5 ?
    H15A C15 H15C . . 109.5 ?
    C11 C16 H16A . . 109.5 ?
    C11 C16 H16B . . 109.5 ?
    H16A C16 H16B . . 109.5 ?
    C11 C16 H16C . . 109.5 ?
    H16A C16 H16C . . 109.5 ?
    H16B C16 H16C . . 109.5 ?
    C11 C17 H17A . . 109.5 ?
    C11 C17 H17B . . 109.5 ?
    H17A C17 H17B . . 109.5 ?
    C11 C17 H17C . . 109.5 ?
    H17A C17 H17C . . 109.5 ?
    H17B C17 H17C . . 109.5 ?
data_global
_journal_date_recd_electronic     2010-11-22
_journal_date_accepted     2010-12-02
_journal_name_full     'Acta Crystallographica, Section E'
_journal_year     2011
_journal_volume     67
_journal_issue      1
_journal_page_first     o58
_journal_page_last     o58
_journal_paper_category     QO
_journal_coeditor_code     LH5174
_publ_contact_author_name     'Professor Essediya  Lassaba'
_publ_contact_author_address
;
Laboratoire de Chimie Biomoleculaire, Substances Naturelles
et R\'eactivite',URAC16, Universit\'e Cadi Ayyad,
 Facult\'e des Sciences Semlalia, BP. 2390, Bd My Abdellah,
40000 Marrakech, Morocco
;
_publ_contact_author_email     'elassaba@gmail.com'
_publ_contact_author_fax     '0021224437408'
_publ_contact_author_phone     '0021224434649'
_publ_section_title
;\
2-Acetyl-3,5,5,9-tetramethyl-6,7,8,9-tetrahydro-5<i>H</i>-benzocyclohepten-7-\
one
;
loop_
    _publ_author_name
    _publ_author_address
    'Ahmed Benharref'
;
Laboratoire de Chimie Biomoleculaire,
Substances Naturelles et R\'eactivite', URAC16, Universit\'e Cadi Ayyad,
Facult\'e des Sciences Semlalia, BP 2390, Bd My Abdellah,
40000 Marrakech, Morocco
;
    'Noureddine Mazoir'
;
Laboratoire de Chimie Biomoleculaire,
Substances Naturelles et R\'eactivite', URAC16, Universit\'e Cadi Ayyad,
Facult\'e des Sciences Semlalia, BP 2390, Bd My Abdellah,
40000 Marrakech, Morocco
;
    'Essediya Lassaba'
;
Laboratoire de Chimie Biomoleculaire,
Substances Naturelles et R\'eactivite', URAC16, Universit\'e Cadi Ayyad,
Facult\'e des Sciences Semlalia, BP 2390, Bd My Abdellah,
40000 Marrakech, Morocco
;
    'Jean-Claude Daran'
;
Laboratoire de Chimie de Coordination,
205 route de Narbonne, 31077 Toulouse Cedex 04, France
;
    'Moha Berraho'
;
Laboratoire de Chimie Biomoleculaire,
Substances Naturelles et R\'eactivite', URAC16, Universit\'e Cadi Ayyad,
Facult\'e des Sciences Semlalia, BP 2390, Bd My Abdellah,
40000 Marrakech, Morocco
;
