# Supplementary material for: 2-Acetyl-3,5,5,9-tetra­methyl-6,7,8,9-tetra­hydro-5H-benzocyclo­hepten-7-one
Source: Acta Crystallogr Sect E Struct Rep Online. 2010 Dec 8;67(Pt 1):o58. doi: 10.1107/S1600536810050610 (PMC3050136; doi:10.1107/S1600536810050610)
Supplement: Supplementary file 2 [file e-67-00o58-Isup2.hkl]

#
# h,k,l, Fc-squared, Fo-squared, sigma(Fo-squared) and status flag
#
data_I
_shelx_title ' AR in P2(1)/n'
_shelx_refln_list_code          4
_shelx_F_calc_maximum      172.59
_exptl_crystal_F_000       560.00
_reflns_d_resolution_high  0.8000
 
loop_
 _symmetry_equiv_pos_as_xyz
 'x, y, z'
 '-x+1/2, y+1/2, -z+1/2'
 '-x, -y, -z'
 'x-1/2, -y-1/2, z-1/2'
 
_cell_length_a     7.7996
_cell_length_b    18.3702
_cell_length_c     9.9357
_cell_angle_alpha  90.000
_cell_angle_beta   99.616
_cell_angle_gamma  90.000
 
_shelx_F_squared_multiplier     1.000
 
loop_
 _refln_index_h
 _refln_index_k
 _refln_index_l
 _refln_F_squared_calc
 _refln_F_squared_meas
 _refln_F_squared_sigma
 _refln_observed_status
   2   0   0    29786.35    29814.96     76.96 o
   4   0   0        6.47       27.74      2.50 o
   6   0   0        1.56        2.26      2.37 o
   8   0   0       71.17       63.34      7.73 o
   2   1   0     3229.24     3316.80     56.64 o
   3   1   0      705.96      748.30      2.58 o
   4   1   0     2325.86     2385.47     13.90 o
   5   1   0        2.48        5.79      1.22 o
   6   1   0       64.89       57.27      1.89 o
   7   1   0        0.07        2.96      2.60 o
   8   1   0       12.51        7.98      4.71 o
   9   1   0        1.45        5.09      5.22 o
   1   2   0     9159.40     9133.00     61.85 o
   2   2   0    13954.35    14059.99    141.98 o
   3   2   0     1238.42     1191.79      7.35 o
   4   2   0     3850.29     3940.52     19.21 o
   5   2   0     1033.88     1025.87     23.47 o
   6   2   0      252.36      237.74      4.26 o
   7   2   0       89.03      130.63      4.84 o
   8   2   0       92.49       80.79     15.82 o
   9   2   0       68.45       67.84      6.04 o
   1   3   0     1375.88     1217.66      7.71 o
   2   3   0     3084.05     3101.33     37.37 o
   3   3   0     1402.16     1469.52     12.72 o
   4   3   0      258.20      226.33     12.32 o
   5   3   0      349.62      283.47     19.22 o
   6   3   0      329.06      276.52     12.65 o
   7   3   0      221.59      258.93      5.88 o
   8   3   0        1.44        5.14      4.82 o
   9   3   0        4.29        2.23      8.44 o
   0   4   0      619.36      748.49      6.48 o
   1   4   0      384.41      284.09      3.42 o
   2   4   0     1673.89     1877.23     14.66 o
   3   4   0      312.62      353.11      7.91 o
   4   4   0     4306.93     4436.21     76.14 o
   5   4   0       13.14       18.87      2.38 o
   6   4   0     2070.85     2038.56     95.19 o
   7   4   0        1.23        4.34      3.61 o
   8   4   0       69.93       79.71      4.98 o
   9   4   0       42.04       59.16      9.51 o
   1   5   0       44.31       45.87      4.60 o
   2   5   0      593.67      673.93     10.31 o
   3   5   0       33.13       40.53      1.54 o
   4   5   0      441.54      430.50     14.89 o
   5   5   0      489.27      477.80     15.75 o
   6   5   0      939.60      922.05     61.36 o
   7   5   0       11.38       10.11      3.13 o
   8   5   0      390.56      378.08      7.59 o
   9   5   0       42.06       34.14      9.10 o
   0   6   0      544.31      610.03      6.37 o
   1   6   0      560.97      479.62      9.58 o
   2   6   0      184.16      189.60     14.01 o
   3   6   0      185.58      174.04      4.86 o
   4   6   0      108.18      134.95     22.20 o
   5   6   0      117.00      136.15      1.93 o
   6   6   0       73.80       83.08     15.72 o
   7   6   0        3.47        1.89      3.07 o
   8   6   0       95.08      116.53     33.12 o
   9   6   0        3.39       -0.12      8.59 o
   1   7   0      171.55      209.59      4.41 o
   2   7   0       22.53       21.99      2.21 o
   3   7   0        1.92       11.13      2.12 o
   4   7   0        1.38        2.70      0.88 o
   5   7   0        1.68        4.94      1.49 o
   6   7   0       11.88       17.19      3.51 o
   7   7   0      155.10      145.14      6.02 o
   8   7   0      299.75      305.49     28.98 o
   9   7   0       18.65       16.14      9.17 o
   0   8   0       64.39       39.01      2.29 o
   1   8   0      182.47      232.85      3.50 o
   2   8   0      868.73      807.86     11.13 o
   3   8   0        0.75        1.10      1.24 o
   4   8   0       32.86       46.75      7.87 o
   5   8   0       34.75       36.86      1.56 o
   6   8   0       35.32       38.81      8.54 o
   7   8   0        1.50        3.48      3.32 o
   8   8   0        0.84        5.19      5.79 o
   9   8   0        1.34       -2.32      9.35 o
   1   9   0       22.01       33.92      1.08 o
   2   9   0      493.28      439.15      4.25 o
   3   9   0        1.56        0.49      1.32 o
   4   9   0       31.70       28.99      1.09 o
   5   9   0       72.07       61.31      2.01 o
   6   9   0      114.39      127.14      3.37 o
   7   9   0       52.96       56.66      8.05 o
   8   9   0       14.28       22.90      4.60 o
   0  10   0       76.00       94.12      2.06 o
   1  10   0      569.06      536.54      6.91 o
   2  10   0      702.45      761.46      9.97 o
   3  10   0        0.24        1.48      1.67 o
   4  10   0      153.12      207.99      9.97 o
   5  10   0        5.43        6.99      1.96 o
   6  10   0        0.23        1.65      2.82 o
   7  10   0        9.08        5.62      4.44 o
   8  10   0       17.39       14.92      4.72 o
   1  11   0      133.75      120.16      2.37 o
   2  11   0      640.41      687.11      4.93 o
   3  11   0        7.35        4.18      1.69 o
   4  11   0      825.79      804.21      6.49 o
   5  11   0        0.98        1.17      2.03 o
   6  11   0       11.35       14.48      3.01 o
   7  11   0        7.47        7.10      4.64 o
   8  11   0        7.34        6.29      4.95 o
   0  12   0      897.10      872.30      6.34 o
   1  12   0        0.65        2.49      1.15 o
   2  12   0       16.77       25.34      1.92 o
   3  12   0        8.48       11.39      1.92 o
   4  12   0       16.95       37.11      3.80 o
   5  12   0      144.54      138.57      9.34 o
   6  12   0       95.53      106.57      3.64 o
   7  12   0       28.18       35.01      4.95 o
   8  12   0        2.18        2.53      4.97 o
   1  13   0       47.53       42.56      1.44 o
   2  13   0       21.55       15.56      1.93 o
   3  13   0      483.30      430.78     13.81 o
   4  13   0        7.90        8.15      2.08 o
   5  13   0        2.84        4.96      2.62 o
   6  13   0      104.56      102.25      3.67 o
   7  13   0       24.86       25.29      5.52 o
   0  14   0      111.07      104.38      4.61 o
   1  14   0      118.63      104.49      3.41 o
   2  14   0      453.95      426.33      5.29 o
   3  14   0       74.55       67.26      6.12 o
   4  14   0      248.85      243.05      6.54 o
   5  14   0        3.04        0.80      2.68 o
   6  14   0        1.68        1.65      3.82 o
   7  14   0       12.12       17.71      5.03 o
   1  15   0       33.81       28.96      1.89 o
   2  15   0      293.19      297.18      4.64 o
   3  15   0      375.63      369.42      8.79 o
   4  15   0        6.93        7.84      2.80 o
   5  15   0        1.24        0.92      3.18 o
   6  15   0       18.27       20.27      4.18 o
   7  15   0       10.11       10.67      6.34 o
   0  16   0       27.92       17.28      3.04 o
   1  16   0      465.23      406.33      8.79 o
   2  16   0       92.10       81.85      4.53 o
   3  16   0        0.10        0.52      2.28 o
   4  16   0       79.62       77.55      3.30 o
   5  16   0        0.00       -1.44      3.33 o
   6  16   0       29.16       24.16      5.28 o
   1  17   0        0.03        4.59      2.56 o
   2  17   0       53.53       42.79      2.84 o
   3  17   0        8.51        9.59      2.44 o
   4  17   0        1.48       -1.66      2.95 o
   5  17   0        0.24        2.27      4.20 o
   6  17   0       21.49       27.50      5.47 o
   0  18   0      356.05      298.91      7.05 o
   1  18   0       25.56       21.68      2.70 o
   2  18   0       16.85        9.94      2.73 o
   3  18   0        1.23        0.70      3.10 o
   4  18   0        2.61        0.90      3.11 o
   5  18   0        0.01        0.15      4.39 o
   1  19   0       12.58       10.44      3.23 o
   2  19   0       40.90       52.75      3.07 o
   3  19   0       68.65       58.99      3.91 o
   4  19   0        6.65        5.43      3.74 o
   5  19   0        3.71        4.96      4.49 o
   0  20   0        4.91        6.09      4.79 o
   1  20   0        0.30       -2.20      3.25 o
   2  20   0       48.96       41.99      3.46 o
   3  20   0      168.73      172.05      5.41 o
   4  20   0       45.35       35.93      4.82 o
   1  21   0       14.35       17.38      3.53 o
   2  21   0        3.49        1.70      3.91 o
   3  21   0       79.53      110.60      5.25 o
   0  22   0       30.80       31.55      5.36 o
   1  22   0        3.62        3.54      3.60 o
   2  22   0        1.90        3.25      4.50 o
  -9   0   1      124.89      135.88      8.87 o
  -7   0   1       95.78       98.16      4.16 o
  -5   0   1       94.89      106.04      2.85 o
  -3   0   1       12.43        8.44      1.06 o
   1   0   1     9448.70     9167.51     67.49 o
   3   0   1      837.76      774.76      5.99 o
   5   0   1        2.56        4.75      3.48 o
   7   0   1       44.71       45.63      3.87 o
   9   0   1        0.02        5.43      7.27 o
  -9   1   1       11.47       10.11      5.08 o
  -8   1   1       54.40       65.36      6.86 o
  -7   1   1      101.07      116.89      4.42 o
  -6   1   1      141.32      164.63      4.87 o
  -5   1   1       51.59       60.71      1.79 o
  -4   1   1     1349.62     1451.44     40.99 o
  -3   1   1     1386.30     1384.75     14.47 o
  -2   1   1     3223.42     3347.12     27.05 o
   1   1   1     2320.55     2268.44     43.11 o
   2   1   1      502.24      608.63     14.57 o
   3   1   1       20.84       38.88      4.04 o
   4   1   1      124.57      109.59      4.15 o
   5   1   1       11.18        9.68      4.19 o
   6   1   1      115.83      104.30      2.82 o
   7   1   1        1.32        1.62      2.04 o
   8   1   1       35.00       36.42      5.06 o
   9   1   1       10.81       13.39      5.29 o
  -9   2   1        7.01        7.55      5.07 o
  -8   2   1      111.45      116.11     20.32 o
  -7   2   1       62.98       71.17      4.51 o
  -6   2   1       13.74       15.22      5.19 o
  -5   2   1      168.19      152.55      2.94 o
  -4   2   1     1024.15     1175.92     26.41 o
  -3   2   1      496.88      469.74      7.22 o
  -2   2   1     4159.89     4132.71     37.95 o
  -1   2   1      313.46      284.83      8.37 o
   1   2   1      442.91      544.25     21.14 o
   2   2   1     7876.80     8369.53    143.13 o
   3   2   1       34.99       36.45      1.64 o
   4   2   1      156.16      289.49     33.62 o
   5   2   1        0.35        2.17      1.10 o
   6   2   1        8.59       13.27      3.89 o
   7   2   1        5.51        6.97      2.49 o
   8   2   1       89.94      118.64     31.83 o
   9   2   1        0.49        0.12      5.15 o
  -9   3   1        7.26       14.64      5.37 o
  -8   3   1       96.59      109.36      5.91 o
  -7   3   1        0.08        2.08      3.64 o
  -6   3   1      762.30      811.96     18.67 o
  -5   3   1      147.81       98.00     14.58 o
  -4   3   1      560.98      643.32     14.46 o
  -3   3   1      117.95      149.90      5.26 o
  -2   3   1       78.15       96.19     11.02 o
  -1   3   1      603.61      567.91     10.52 o
   0   3   1     2011.16     1835.99     15.71 o
   1   3   1     2119.64     2280.32     26.79 o
   2   3   1        7.85       18.26      3.64 o
   3   3   1      380.73      398.89     28.71 o
   4   3   1      119.23      148.42      2.47 o
   5   3   1       17.72       17.12      1.32 o
   6   3   1       43.08       40.08      5.47 o
   7   3   1       13.20       11.68      3.11 o
   8   3   1       61.80       70.50     15.45 o
   9   3   1        2.47        0.25      8.10 o
  -9   4   1        5.06        6.40      8.27 o
  -8   4   1        2.58        4.03      5.01 o
  -7   4   1       39.30       39.48      4.56 o
  -6   4   1       46.67       33.09      4.10 o
  -5   4   1       17.36       16.40      7.81 o
  -4   4   1       33.93       62.30     13.75 o
  -3   4   1     1814.78     1928.36     15.03 o
  -2   4   1      751.91      693.45     18.43 o
  -1   4   1     1502.45     1448.72     32.97 o
   0   4   1       34.81       20.66      3.41 o
   1   4   1       28.65       44.41      1.45 o
   2   4   1     2757.60     3023.16     18.76 o
   3   4   1      378.44      442.76      9.51 o
   4   4   1     2591.58     2841.40     62.90 o
   5   4   1        1.31        2.72      1.34 o
   6   4   1        6.21       16.53      2.81 o
   7   4   1      101.81       95.85      3.76 o
   8   4   1        2.87       15.13      4.11 o
   9   4   1       12.71       11.87      8.47 o
  -9   5   1        4.25        6.56      8.64 o
  -8   5   1      180.38      167.19     16.69 o
  -7   5   1      103.72      127.13      3.79 o
  -6   5   1      110.01      126.95     10.55 o
  -5   5   1      363.23      307.37     31.47 o
  -4   5   1      747.43      747.76     30.97 o
  -3   5   1      504.50      411.04     17.78 o
  -2   5   1      451.07      438.13      4.45 o
  -1   5   1      245.15      210.52      6.23 o
   0   5   1     3566.64     3793.83     20.33 o
   1   5   1       11.74       21.94      1.46 o
   2   5   1       97.07       84.63      2.70 o
   3   5   1      164.22      207.84      3.16 o
   4   5   1      226.14      238.02      2.59 o
   5   5   1       25.17       32.75      3.30 o
   6   5   1      537.17      565.58     11.01 o
   7   5   1      100.70      105.14      5.33 o
   8   5   1       95.19       81.65     14.76 o
   9   5   1       30.90       22.58      8.92 o
  -9   6   1        9.87        5.96      8.94 o
  -8   6   1       60.94       42.37      5.81 o
  -7   6   1       13.41       13.33      3.06 o
  -6   6   1        0.99        2.08      1.34 o
  -5   6   1      135.77      122.35      8.24 o
  -4   6   1     1066.91     1072.23     10.66 o
  -3   6   1      262.15      258.72     13.84 o
  -2   6   1      989.90     1138.77     18.60 o
  -1   6   1      207.41      164.84      2.09 o
   0   6   1     3077.92     3160.21     22.78 o
   1   6   1      105.50      136.68      2.66 o
   2   6   1      234.31      220.36      9.14 o
   3   6   1      826.25      921.68      6.16 o
   4   6   1      346.74      309.59      5.16 o
   5   6   1       84.47       86.82      2.86 o
   6   6   1      720.60      689.72     12.05 o
   7   6   1        2.18        1.44      2.72 o
   8   6   1      168.65      136.49     18.98 o
   9   6   1        4.97       12.21      8.89 o
  -9   7   1       11.37       13.96      9.31 o
  -8   7   1       39.48       27.46      5.54 o
  -7   7   1       40.65       41.38      3.85 o
  -6   7   1       94.03       98.21      5.66 o
  -5   7   1       16.55       15.67      1.65 o
  -4   7   1       17.49       16.43      1.97 o
  -3   7   1      893.36      809.00     15.16 o
  -2   7   1      614.02      625.05      9.76 o
  -1   7   1        0.84        5.83      0.91 o
   0   7   1     4792.09     4915.53     19.84 o
   1   7   1      849.53      885.38      9.37 o
   2   7   1       61.90       79.70      5.24 o
   3   7   1       15.84       17.95      1.67 o
   4   7   1        7.08        7.52      1.25 o
   5   7   1      211.76      210.38      4.86 o
   6   7   1       16.23       23.87      2.02 o
   7   7   1      211.13      192.23     36.16 o
   8   7   1      141.13      117.27      8.34 o
  -9   8   1        0.04        5.43      9.70 o
  -8   8   1        1.54        1.75      3.63 o
  -7   8   1       13.96       11.20      3.47 o
  -6   8   1        0.01        1.39      2.32 o
  -5   8   1       10.22       11.98      1.10 o
  -4   8   1       65.93       73.11      3.52 o
  -3   8   1      224.38      227.28      4.98 o
  -2   8   1     2682.09     2928.25     19.37 o
  -1   8   1      434.05      451.53      8.70 o
   0   8   1     1061.49     1211.57     39.81 o
   1   8   1     1237.51     1282.27     17.85 o
   2   8   1      908.72      994.21      9.43 o
   3   8   1      268.97      277.99      3.67 o
   4   8   1      499.72      509.23      4.03 o
   5   8   1        0.00        1.41      1.54 o
   6   8   1       20.02       25.82      5.02 o
   7   8   1       32.66       23.97      5.59 o
   8   8   1       28.13       23.69     11.42 o
  -8   9   1       21.75       20.99      4.56 o
  -7   9   1        0.27        1.09      3.51 o
  -6   9   1      199.84      184.70      4.58 o
  -5   9   1       18.08       17.97      1.42 o
  -4   9   1        0.52        0.99      0.96 o
  -3   9   1      215.47      190.97      6.94 o
  -2   9   1      331.44      362.20      2.73 o
  -1   9   1      453.47      476.23      5.08 o
   0   9   1     2133.13     2192.99     12.37 o
   1   9   1      490.29      536.62     18.14 o
   2   9   1     1565.74     1498.90     17.82 o
   3   9   1      138.56      127.02      3.84 o
   4   9   1        0.14        2.27      1.14 o
   5   9   1       95.88       93.12      6.15 o
   6   9   1       18.25       13.77      2.70 o
   7   9   1       53.55       40.03      5.37 o
   8   9   1       22.44       38.35     15.23 o
  -8  10   1        8.05        8.39      4.67 o
  -7  10   1       17.19       15.82      3.86 o
  -6  10   1       32.44       38.82      3.48 o
  -5  10   1        2.28        0.65      1.77 o
  -4  10   1       44.77       34.13      2.02 o
  -3  10   1       22.80       26.96      1.77 o
  -2  10   1       14.11       11.79      1.90 o
  -1  10   1      825.56      837.39      7.67 o
   0  10   1      176.04      219.73     13.36 o
   1  10   1      806.35      828.89      3.51 o
   2  10   1      166.91      197.85     16.86 o
   3  10   1      923.62      946.27     15.70 o
   4  10   1      156.20      162.39      9.75 o
   5  10   1       18.87       27.03      3.15 o
   6  10   1       68.33       59.56      3.20 o
   7  10   1      176.50      192.14     13.49 o
   8  10   1        1.36        2.65      6.35 o
  -8  11   1        3.60        6.14      4.80 o
  -7  11   1        0.61       -1.51      3.80 o
  -6  11   1       31.15       28.37      4.30 o
  -5  11   1      312.98      309.58     12.74 o
  -4  11   1       43.33       50.04      1.77 o
  -3  11   1        0.00        2.78      1.70 o
  -2  11   1      111.47      100.59      2.34 o
  -1  11   1       14.59       27.91      3.96 o
   0  11   1        4.50       11.61      1.34 o
   1  11   1        0.61        2.14      1.48 o
   2  11   1       78.07       73.51      1.77 o
   3  11   1      135.21      141.50      5.02 o
   4  11   1      315.49      309.19      9.44 o
   5  11   1       93.02      100.96      5.48 o
   6  11   1       55.29       62.25      6.49 o
   7  11   1       38.31       32.72      5.06 o
   8  11   1       46.40       43.80      9.61 o
  -8  12   1        0.04       -1.02      4.95 o
  -7  12   1        7.14        7.00      3.90 o
  -6  12   1       15.94       14.21      5.37 o
  -5  12   1        6.02        4.41      2.30 o
  -4  12   1      157.90      162.13      3.75 o
  -3  12   1      162.25      143.88      2.43 o
  -2  12   1      404.41      378.69      5.90 o
  -1  12   1        0.02        1.92      1.19 o
   0  12   1      352.31      329.05     12.60 o
   1  12   1       10.52        6.34      1.44 o
   2  12   1      126.68      129.30      8.66 o
   3  12   1      145.68      120.59      4.39 o
   4  12   1      122.70      121.80      8.23 o
   5  12   1       33.08       27.13      2.38 o
   6  12   1      461.53      440.39     14.81 o
   7  12   1        9.32       12.76      4.97 o
   8  12   1       95.87       87.57      5.83 o
  -8  13   1        0.12        1.49      5.14 o
  -7  13   1        1.21        4.81      4.96 o
  -6  13   1        8.98       10.55      3.83 o
  -5  13   1       29.06       30.83      4.46 o
  -4  13   1        0.00        5.86      1.88 o
  -3  13   1      169.61      160.26     12.59 o
  -2  13   1      290.62      271.83     12.07 o
  -1  13   1      306.28      312.57      7.80 o
   0  13   1        1.27        0.63      1.82 o
   1  13   1       68.44       76.89      1.81 o
   2  13   1       10.39        5.45      1.63 o
   3  13   1      310.84      343.37     11.71 o
   4  13   1       66.87       53.61      2.69 o
   5  13   1      201.44      186.40      4.71 o
   6  13   1       44.99       55.62      6.33 o
   7  13   1       24.93       23.36      5.12 o
  -7  14   1        6.87        7.57      5.06 o
  -6  14   1       31.54       37.88      4.14 o
  -5  14   1       80.49       75.28      3.39 o
  -4  14   1       28.23       29.70      2.51 o
  -3  14   1      199.07      174.02     17.37 o
  -2  14   1        4.21        7.71      2.25 o
  -1  14   1        1.95        3.84      1.70 o
   0  14   1        4.60        7.12      1.96 o
   1  14   1      556.60      517.95      3.27 o
   2  14   1      281.49      271.01     11.77 o
   3  14   1      395.46      350.68      6.75 o
   4  14   1      457.58      416.12      9.84 o
   5  14   1       27.81       28.59      3.98 o
   6  14   1        5.48        6.28      3.98 o
   7  14   1       61.36       53.57      6.22 o
  -7  15   1       12.27       10.54      5.25 o
  -6  15   1        1.61        1.37      4.01 o
  -5  15   1       36.52       41.43      3.82 o
  -4  15   1       49.07       53.25      2.71 o
  -3  15   1        7.64        4.19      2.19 o
  -2  15   1      152.52      159.19      2.81 o
  -1  15   1       77.59       91.78      7.78 o
   0  15   1      193.92      186.64      2.53 o
   1  15   1       52.44       53.19      2.61 o
   2  15   1       58.58       61.37      3.60 o
   3  15   1       35.69       36.48      2.79 o
   4  15   1       46.98       45.37      3.15 o
   5  15   1       22.77       21.32      3.34 o
   6  15   1        0.84        2.31      4.14 o
   7  15   1        6.27        7.51      5.26 o
  -6  16   1       38.03       40.15      6.01 o
  -5  16   1       17.12       20.46      3.96 o
  -4  16   1        7.64        8.84      2.73 o
  -3  16   1      190.83      208.92      4.43 o
  -2  16   1       10.64       11.50      2.33 o
  -1  16   1      309.28      319.27      8.91 o
   0  16   1      842.84      781.94      7.98 o
   1  16   1      178.96      176.96      6.23 o
   2  16   1      404.99      349.17      6.76 o
   3  16   1       38.30       45.47      2.90 o
   4  16   1        8.56        8.01      2.89 o
   5  16   1       26.00       26.56      4.25 o
   6  16   1        9.02       17.16      5.12 o
  -6  17   1       19.42       14.73      5.35 o
  -5  17   1        0.19       -1.26      4.07 o
  -4  17   1       28.20       27.81      3.18 o
  -3  17   1      269.17      255.10      5.24 o
  -2  17   1      164.10      178.28      4.32 o
  -1  17   1       43.67       50.70      2.64 o
   0  17   1       19.31       34.48      2.36 o
   1  17   1        0.01        1.55      2.51 o
   2  17   1       35.65       44.37      3.00 o
   3  17   1        0.46       -0.90      2.71 o
   4  17   1        1.41       -0.08      3.41 o
   5  17   1        3.18        2.77      4.24 o
   6  17   1        0.14        3.48      5.05 o
  -6  18   1        1.28        3.80      5.34 o
  -5  18   1       92.56      105.68      4.90 o
  -4  18   1      102.86       86.23      3.62 o
  -3  18   1      210.98      217.62      4.02 o
  -2  18   1      273.55      236.14      5.15 o
  -1  18   1       16.09       22.79      2.75 o
   0  18   1        0.38        2.83      3.07 o
   1  18   1       47.79       42.85      2.94 o
   2  18   1       29.92       25.60      2.95 o
   3  18   1      195.20      207.55      4.73 o
   4  18   1        2.02        3.60      3.58 o
   5  18   1      102.19      108.59      5.17 o
  -5  19   1      221.29      204.66      8.48 o
  -4  19   1       48.02       44.46      4.03 o
  -3  19   1       16.15       16.58      3.35 o
  -2  19   1       48.22       57.68      3.08 o
  -1  19   1        5.34        4.62      3.21 o
   0  19   1        0.09        1.89      3.49 o
   1  19   1       35.15       32.12      3.64 o
   2  19   1        1.92        0.57      2.88 o
   3  19   1       47.52       63.37      4.46 o
   4  19   1       88.13       98.78      4.35 o
   5  19   1       11.88       18.60      4.78 o
  -4  20   1       57.80       42.73      4.17 o
  -3  20   1        2.15        5.21      3.59 o
  -2  20   1        4.24        1.73      3.37 o
  -1  20   1       19.49       26.10      3.76 o
   0  20   1       29.52       24.99      3.75 o
   1  20   1      103.37      111.66      4.38 o
   2  20   1      134.45      151.78      6.14 o
   3  20   1        2.85        4.00      3.66 o
   4  20   1      143.77      160.62      5.90 o
  -3  21   1        8.89       10.43      4.38 o
  -2  21   1       22.21       22.15      4.46 o
  -1  21   1        8.48        5.20      3.73 o
   0  21   1        3.47        7.03      3.81 o
   1  21   1       16.91       24.72      3.88 o
   2  21   1      118.26      144.37      4.91 o
   3  21   1       49.48       63.75      5.06 o
  -2  22   1        1.91        7.48      4.56 o
  -1  22   1       95.05      115.50      5.24 o
   0  22   1       13.46       11.11      4.00 o
   1  22   1       30.83       36.71      4.13 o
   2  22   1        2.19        1.95      4.56 o
  -8   0   2       20.91       21.84      7.21 o
  -6   0   2       87.20       73.83      3.37 o
  -4   0   2      110.24      109.48      3.51 o
  -2   0   2      174.47      135.56      4.39 o
   0   0   2      118.17      126.52      2.13 o
   2   0   2     2413.23     2427.60     52.31 o
   4   0   2      162.51      164.48      4.53 o
   6   0   2      259.53      273.29     10.64 o
   8   0   2        4.15        8.67      7.19 o
  -9   1   2        8.94       11.16      5.29 o
  -8   1   2        4.57       -2.42      4.94 o
  -7   1   2        6.00        8.08      3.64 o
  -6   1   2       26.54       23.80      1.39 o
  -5   1   2       14.33        9.09      1.08 o
  -4   1   2      242.60      247.13     10.25 o
  -3   1   2       20.43       18.01      1.46 o
  -2   1   2     1546.62     1587.25     36.39 o
  -1   1   2     2576.21     2499.83     28.15 o
   0   1   2     1638.57     1636.09     18.51 o
   1   1   2     9192.36     8458.09     38.77 o
   2   1   2       57.66       53.57      1.86 o
   3   1   2      299.81      265.29     10.35 o
   4   1   2       86.16       84.98      3.81 o
   5   1   2       32.67       34.30      2.80 o
   6   1   2       31.12       26.99      3.12 o
   7   1   2       29.38       32.50      3.31 o
   8   1   2        0.12        5.43      4.98 o
   9   1   2        3.58        3.84      5.31 o
  -9   2   2        0.00        0.72      5.24 o
  -8   2   2       28.82       21.79      5.44 o
  -7   2   2       91.58       92.47     16.02 o
  -6   2   2        0.27        2.54      1.25 o
  -5   2   2       18.75       21.10      1.20 o
  -4   2   2        0.35        1.10      0.88 o
  -3   2   2      812.33      788.29      9.50 o
  -2   2   2       25.25       22.49      1.09 o
  -1   2   2      182.92      206.96      1.72 o
   0   2   2      138.52      134.51      2.86 o
   1   2   2      772.04      718.72     21.94 o
   2   2   2      144.72      150.35     10.91 o
   3   2   2        1.29        7.78      2.40 o
   4   2   2      176.41      209.11     25.42 o
   5   2   2        0.30        0.79      2.51 o
   6   2   2       93.91       94.33      4.10 o
   7   2   2        7.98        5.63      3.11 o
   8   2   2        8.54       16.11      6.27 o
   9   2   2       12.58       24.20      5.41 o
  -9   3   2        0.55        4.18      5.47 o
  -8   3   2        0.09       -1.16      5.33 o
  -7   3   2      101.08       93.92      7.78 o
  -6   3   2        0.31        0.94      2.37 o
  -5   3   2       71.95       65.28      2.69 o
  -4   3   2       68.09       59.87      2.77 o
  -3   3   2      427.97      488.55      6.14 o
  -2   3   2      352.47      320.79      6.01 o
  -1   3   2     1565.33     1663.42     16.39 o
   0   3   2     1293.29     1260.98     22.46 o
   1   3   2      702.35      746.59     14.51 o
   2   3   2        0.64        4.94      1.30 o
   3   3   2       93.28       70.54      6.99 o
   4   3   2       13.72       16.95      2.02 o
   5   3   2       49.62       41.47      1.93 o
   6   3   2      152.32      143.64      3.67 o
   7   3   2        0.01        1.42      2.69 o
   8   3   2        1.78        3.89      4.51 o
   9   3   2        0.73        8.21      8.74 o
  -9   4   2       13.94        8.16      9.12 o
  -8   4   2       88.75       85.34      5.96 o
  -7   4   2       14.76        8.74      3.78 o
  -6   4   2       78.50       81.61      6.64 o
  -5   4   2      526.99      545.68      6.19 o
  -4   4   2      162.05      182.74     13.25 o
  -3   4   2       69.77       89.51      1.54 o
  -2   4   2     1405.11     1376.36     31.00 o
  -1   4   2      371.49      351.93      3.24 o
   0   4   2     2247.16     2191.17     32.85 o
   1   4   2      337.01      356.72      7.48 o
   2   4   2       91.04       81.97      8.59 o
   3   4   2      201.79      178.74     11.57 o
   4   4   2      120.74      148.08     18.80 o
   5   4   2      111.65      106.74      2.25 o
   6   4   2        6.23        5.71      2.27 o
   7   4   2      138.11      160.67      5.56 o
   8   4   2        4.63        2.54      3.36 o
   9   4   2        2.71        4.94      8.52 o
  -9   5   2        6.27        4.24      6.26 o
  -8   5   2       42.25       49.60      3.90 o
  -7   5   2        8.67        7.52      2.82 o
  -6   5   2       88.91      114.57      5.85 o
  -5   5   2      438.61      458.68     19.15 o
  -4   5   2      446.60      422.31      6.45 o
  -3   5   2     1027.24     1015.48     22.90 o
  -2   5   2      624.02      585.53      8.48 o
  -1   5   2      339.82      271.00      4.31 o
   0   5   2      185.13      145.44      6.96 o
   1   5   2        0.01       13.15      2.10 o
   2   5   2      395.40      384.74     15.94 o
   3   5   2      545.35      571.36      9.93 o
   4   5   2      112.70      107.75      1.77 o
   5   5   2       48.07       38.84      1.77 o
   6   5   2       20.27       17.97      2.15 o
   7   5   2       15.88       15.64      3.34 o
   8   5   2        0.76       -0.41      4.29 o
  -9   6   2        9.97       19.97      6.39 o
  -8   6   2        2.93       -2.40      4.50 o
  -7   6   2       50.47       46.03      3.08 o
  -6   6   2       20.64       24.77      2.74 o
  -5   6   2       92.27       99.42     11.33 o
  -4   6   2      134.28      145.50     14.69 o
  -3   6   2      318.04      299.79      8.62 o
  -2   6   2        0.72        9.97      1.82 o
  -1   6   2     1504.00     1496.44     37.33 o
   0   6   2      254.03      279.70      3.85 o
   1   6   2     2620.67     2669.17     26.76 o
   2   6   2       17.84       26.38      2.59 o
   3   6   2      178.28      204.58     14.21 o
   4   6   2       14.55       14.40      1.78 o
   5   6   2       45.43       56.59      3.21 o
   6   6   2        0.43        0.97      1.94 o
   7   6   2        7.74       10.01      3.29 o
   8   6   2        6.15        1.40      4.45 o
  -9   7   2        0.55        2.30      6.22 o
  -8   7   2       13.61       10.68      4.60 o
  -7   7   2       41.62       35.70      3.58 o
  -6   7   2      239.09      248.28      4.75 o
  -5   7   2       18.95       11.14      1.90 o
  -4   7   2      111.48      113.43      3.38 o
  -3   7   2       31.87       30.83      5.12 o
  -2   7   2      396.01      410.35     11.19 o
  -1   7   2        8.62        5.80      1.14 o
   0   7   2       69.00      106.79      5.72 o
   1   7   2     2562.50     2768.48     21.74 o
   2   7   2       18.03       17.76      2.70 o
   3   7   2       18.02       19.75      2.73 o
   4   7   2      185.39      185.23      1.97 o
   5   7   2      119.73      102.25      1.94 o
   6   7   2       14.66       16.57      2.12 o
   7   7   2       84.01       81.71      5.15 o
   8   7   2       27.86       33.62      4.83 o
  -9   8   2       10.79        7.18      9.87 o
  -8   8   2        1.97       -1.65      4.64 o
  -7   8   2       12.88       15.37      3.56 o
  -6   8   2       11.33        9.73      2.09 o
  -5   8   2       25.20       22.01      2.04 o
  -4   8   2       85.52       71.36      3.21 o
  -3   8   2      783.50      885.27     10.01 o
  -2   8   2       16.59       32.08      4.40 o
  -1   8   2      596.53      597.22     15.57 o
   0   8   2      895.86      817.43      6.65 o
   1   8   2       29.00       30.97      5.84 o
   2   8   2      141.01      131.64      5.75 o
   3   8   2       13.44        5.12      1.27 o
   4   8   2       53.86       56.36      1.74 o
   5   8   2       20.27       26.05      4.24 o
   6   8   2       92.51       82.09      2.65 o
   7   8   2      194.60      158.28     10.71 o
   8   8   2        4.82        6.16      5.82 o
  -8   9   2        0.06        3.20      4.67 o
  -7   9   2        2.94        9.53      3.55 o
  -6   9   2        1.99        6.06      3.48 o
  -5   9   2        6.08        7.75      2.07 o
  -4   9   2      172.02      169.84      5.32 o
  -3   9   2        8.69        7.26      1.80 o
  -2   9   2       47.44       50.25      1.35 o
  -1   9   2      429.28      381.62      5.91 o
   0   9   2     2121.05     2265.67     45.94 o
   1   9   2        9.56        5.53      1.51 o
   2   9   2       65.46       87.68      6.18 o
   3   9   2      302.47      321.42      5.79 o
   4   9   2      397.75      384.02      8.89 o
   5   9   2      701.13      709.41     16.11 o
   6   9   2        0.03        3.16      3.12 o
   7   9   2      166.14      170.84      6.17 o
   8   9   2      117.97      121.99      7.21 o
  -8  10   2       17.07       14.42      4.08 o
  -7  10   2       21.38       17.44      3.60 o
  -6  10   2        2.77        4.56      3.61 o
  -5  10   2      342.15      355.16      3.54 o
  -4  10   2        2.65        7.60      1.25 o
  -3  10   2      110.86      126.06      2.07 o
  -2  10   2       67.93       79.02      2.43 o
  -1  10   2        2.98        9.83      2.14 o
   0  10   2       97.23      116.08      2.04 o
   1  10   2      380.02      348.55     11.96 o
   2  10   2      192.40      245.06      2.01 o
   3  10   2      637.96      580.28     12.37 o
   4  10   2      337.88      351.73      6.40 o
   5  10   2      901.91      887.46     17.42 o
   6  10   2      148.43      163.76      4.21 o
   7  10   2      252.07      266.44     34.04 o
   8  10   2      118.36      139.46     14.56 o
  -8  11   2       20.45       15.91      4.14 o
  -7  11   2      143.37      143.91      4.47 o
  -6  11   2       88.68       84.76      7.17 o
  -5  11   2      272.21      293.35      9.67 o
  -4  11   2       60.44       46.58      5.25 o
  -3  11   2      236.37      239.44      9.25 o
  -2  11   2       86.77       87.71      2.81 o
  -1  11   2       23.48       11.62      1.48 o
   0  11   2        9.54       10.04      1.59 o
   1  11   2       16.38       10.68      1.55 o
   2  11   2      189.18      212.16      5.22 o
   3  11   2     1029.49     1010.51     14.29 o
   4  11   2      410.58      401.74     11.94 o
   5  11   2      606.65      635.95     15.29 o
   6  11   2       33.57       32.30      7.92 o
   7  11   2       86.61       88.01      6.85 o
   8  11   2       18.33       19.24      6.59 o
  -8  12   2        0.30       -0.31      4.90 o
  -7  12   2       12.57       14.65      3.77 o
  -6  12   2      263.48      254.85      4.72 o
  -5  12   2       49.77       68.58      7.62 o
  -4  12   2      176.43      181.75      4.53 o
  -3  12   2       75.02       76.99      2.97 o
  -2  12   2       38.98       35.84      2.16 o
  -1  12   2        9.04        7.53      1.43 o
   0  12   2      179.15      201.91      2.63 o
   1  12   2      687.38      669.97      9.42 o
   2  12   2        0.21        3.04      1.39 o
   3  12   2     1950.04     1931.96     23.75 o
   4  12   2      499.87      454.20      9.72 o
   5  12   2      248.60      257.03      6.87 o
   6  12   2       30.12       39.91      3.99 o
   7  12   2       39.46       44.94      5.21 o
  -8  13   2       12.85        8.72      5.18 o
  -7  13   2       36.06       29.86      3.97 o
  -6  13   2       30.23       24.80      3.33 o
  -5  13   2       95.37       88.94      3.69 o
  -4  13   2       35.74       33.44      5.51 o
  -3  13   2      118.28      116.85      2.70 o
  -2  13   2      354.70      327.40     12.27 o
  -1  13   2      362.94      337.43      5.06 o
   0  13   2        0.13        3.08      1.85 o
   1  13   2     1264.10     1140.61     13.49 o
   2  13   2       96.88       96.57      2.51 o
   3  13   2      105.94       98.89      2.69 o
   4  13   2      304.62      312.20      9.31 o
   5  13   2       22.72       25.67      2.94 o
   6  13   2      147.82      140.14      7.93 o
   7  13   2       14.70       21.87      5.22 o
  -7  14   2       20.57       19.80      4.33 o
  -6  14   2        5.00        8.09      3.66 o
  -5  14   2      171.38      151.72      4.14 o
  -4  14   2        2.23        5.55      2.63 o
  -3  14   2      569.98      603.68     12.21 o
  -2  14   2       79.16      100.55      8.61 o
  -1  14   2     1712.98     1716.94     11.94 o
   0  14   2      106.83       96.92      2.52 o
   1  14   2     1154.38     1129.01      9.11 o
   2  14   2      487.04      440.26      9.96 o
   3  14   2       80.60       82.32      3.64 o
   4  14   2       30.89       31.13      3.41 o
   5  14   2        8.91       11.15      3.29 o
   6  14   2       28.40       22.26      5.06 o
   7  14   2       31.77       34.08      5.39 o
  -7  15   2       18.69       16.07      5.58 o
  -6  15   2        6.58       14.17      3.82 o
  -5  15   2       55.00       59.39      3.80 o
  -4  15   2        1.28        2.70      2.78 o
  -3  15   2      800.02      717.99     22.48 o
  -2  15   2        0.80        9.33      2.57 o
  -1  15   2     1427.57     1364.72     25.32 o
   0  15   2       13.37       26.07      2.30 o
   1  15   2      112.18      120.07      5.68 o
   2  15   2       20.94       27.38      3.88 o
   3  15   2       40.10       53.80      2.94 o
   4  15   2       13.90       15.87      3.34 o
   5  15   2        3.01        2.24      3.32 o
   6  15   2        0.50       -0.28      4.91 o
  -6  16   2      115.41      110.85      5.58 o
  -5  16   2       73.55       80.72      3.69 o
  -4  16   2       10.88        7.02      2.98 o
  -3  16   2      105.44      123.97      7.46 o
  -2  16   2      620.11      580.80      4.72 o
  -1  16   2      285.36      300.02      9.34 o
   0  16   2      393.83      331.33     10.29 o
   1  16   2        0.36        1.22      2.30 o
   2  16   2       46.88       38.47      2.92 o
   3  16   2      108.92      108.51      3.30 o
   4  16   2        4.14        6.17      3.39 o
   5  16   2        0.46        1.02      3.53 o
   6  16   2        0.62        1.41      5.03 o
  -6  17   2        9.60        3.45      4.39 o
  -5  17   2      304.72      300.00      5.68 o
  -4  17   2       49.71       41.77      3.86 o
  -3  17   2      273.94      276.66      8.81 o
  -2  17   2      280.27      290.23      5.49 o
  -1  17   2       17.11       10.54      3.53 o
   0  17   2        1.02        4.12      2.31 o
   1  17   2       71.00       60.75      3.05 o
   2  17   2       67.03       60.33      3.71 o
   3  17   2       12.74        9.98      2.81 o
   4  17   2        6.34        4.96      3.57 o
   5  17   2        3.33        3.76      4.36 o
   6  17   2        0.87       -0.79      5.14 o
  -6  18   2        1.45        4.61      5.33 o
  -5  18   2      105.33      105.96      5.82 o
  -4  18   2        5.08        8.54      3.50 o
  -3  18   2       96.48      109.15      6.81 o
  -2  18   2        0.01        0.77      2.79 o
  -1  18   2        0.18        0.92      2.94 o
   0  18   2       42.72       29.51      3.51 o
   1  18   2        4.16        2.60      2.79 o
   2  18   2        0.89       -0.16      2.91 o
   3  18   2       28.23       19.02      3.62 o
   4  18   2       30.19       28.27      3.85 o
   5  18   2        4.03        4.72      4.42 o
  -5  19   2       77.53       87.07      9.34 o
  -4  19   2      334.67      329.76      5.23 o
  -3  19   2       31.16       31.11      4.67 o
  -2  19   2       76.47       78.71      3.02 o
  -1  19   2       48.37       34.56      3.27 o
   0  19   2       22.68       29.09      3.65 o
   1  19   2        0.35        1.46      3.56 o
   2  19   2        7.45        6.69      3.01 o
   3  19   2       10.05        8.16      3.71 o
   4  19   2       50.65       61.82      4.23 o
  -4  20   2        4.22        5.01      4.02 o
  -3  20   2        8.83       10.31      3.11 o
  -2  20   2        9.61        5.59      3.21 o
  -1  20   2       66.24       64.75      5.63 o
   0  20   2       70.91       71.97      4.12 o
   1  20   2       36.11       31.46      3.91 o
   2  20   2        1.25        1.90      3.50 o
   3  20   2       50.75       53.68      4.12 o
   4  20   2       10.36        5.57      3.96 o
  -3  21   2       95.74      107.54      7.30 o
  -2  21   2       62.97       66.68      4.82 o
  -1  21   2       25.00       29.77      3.96 o
   0  21   2       28.59       28.31      4.04 o
   1  21   2       31.27       28.97      4.01 o
   2  21   2       29.89       32.74      3.97 o
   3  21   2       98.17      104.23      5.35 o
  -2  22   2        2.50        6.57      4.51 o
  -1  22   2        8.96        7.63      3.92 o
   0  22   2        1.63       -1.08      4.06 o
   1  22   2        7.52        7.12      4.07 o
   2  22   2       12.40       16.86      4.78 o
  -9   0   3       50.48       55.52      8.53 o
  -7   0   3       16.72       14.19      7.27 o
  -5   0   3       67.76       66.48      1.52 o
  -3   0   3      348.85      388.10      7.23 o
  -1   0   3       43.09       43.20      2.52 o
   1   0   3     3871.94     3687.14     37.35 o
   3   0   3        6.31       14.48      2.15 o
   5   0   3       45.44       45.86      4.36 o
   7   0   3      330.80      318.73      7.15 o
  -9   1   3        1.57        5.07      5.49 o
  -8   1   3        0.54        5.62      5.25 o
  -7   1   3        0.01        1.46      3.30 o
  -6   1   3        4.94        6.95      1.10 o
  -5   1   3       98.07       93.90      3.40 o
  -4   1   3        2.98        1.81      0.72 o
  -3   1   3       82.28       78.91      1.94 o
  -2   1   3       61.92       59.92      2.17 o
  -1   1   3     4608.57     4667.33     27.57 o
   0   1   3      289.44      295.04      4.86 o
   1   1   3       14.93       15.94      3.01 o
   2   1   3       13.32       16.60      1.29 o
   3   1   3      691.21      752.49     52.36 o
   4   1   3      118.86      122.06      4.40 o
   5   1   3       97.64      118.04     20.80 o
   6   1   3       61.68       57.75      3.48 o
   7   1   3      121.01      121.17     12.43 o
   8   1   3        1.48       14.40      4.94 o
  -9   2   3        1.11       -2.34      5.60 o
  -8   2   3        2.43        6.08      8.22 o
  -7   2   3      165.98      137.31     12.81 o
  -6   2   3      235.96      224.83     11.90 o
  -5   2   3       28.40       40.65      1.15 o
  -4   2   3      244.55      226.70      4.05 o
  -3   2   3      305.81      276.73      7.42 o
  -2   2   3        0.40        2.29      1.21 o
  -1   2   3     2979.30     3201.62     29.84 o
   0   2   3     2181.65     2194.54     16.17 o
   1   2   3       94.20       64.67      4.29 o
   2   2   3       30.70       32.85      1.82 o
   3   2   3     1719.08     1441.13     33.11 o
   4   2   3      286.17      268.25     20.91 o
   5   2   3      649.40      628.57     32.97 o
   6   2   3       45.72       52.43      4.20 o
   7   2   3      157.80      177.94      4.94 o
   8   2   3       20.70       22.52      4.97 o
  -9   3   3        0.04       -2.36      5.84 o
  -8   3   3        3.63        2.68      8.25 o
  -7   3   3       16.58       22.63      4.00 o
  -6   3   3       21.49       13.94      1.94 o
  -5   3   3       18.05       12.48      1.59 o
  -4   3   3      100.62       92.54      3.43 o
  -3   3   3      527.43      525.48     16.84 o
  -2   3   3       47.43       37.88      1.38 o
  -1   3   3        1.91        3.03      1.24 o
   0   3   3      380.55      408.49      6.80 o
   1   3   3      101.88      119.14      3.88 o
   2   3   3       71.51       72.96      6.50 o
   3   3   3      930.13     1008.57     57.96 o
   4   3   3       28.10       29.52      3.92 o
   5   3   3      510.74      596.83      7.79 o
   6   3   3      176.75      177.85     12.63 o
   7   3   3       25.22       29.89      3.50 o
   8   3   3       12.31       11.37      4.28 o
  -9   4   3       27.31       24.37      9.74 o
  -8   4   3       19.34        9.87      5.51 o
  -7   4   3       63.64       55.21      5.79 o
  -6   4   3       52.11       37.35      2.44 o
  -5   4   3      145.76      138.27      3.48 o
  -4   4   3      530.07      496.87      6.18 o
  -3   4   3       68.22       71.17      3.98 o
  -2   4   3      669.82      695.58      9.56 o
  -1   4   3       13.09       11.28      1.30 o
   0   4   3     1332.05     1354.02     13.07 o
   1   4   3     1291.67     1335.10     17.43 o
   2   4   3      263.20      315.18      7.58 o
   3   4   3      373.09      318.76     11.71 o
   4   4   3       13.20       15.67      4.41 o
   5   4   3       84.47       85.38      5.59 o
   6   4   3       20.72       20.80      3.21 o
   7   4   3        1.48        0.04      3.32 o
   8   4   3        6.26        6.66      3.70 o
  -9   5   3        9.05        1.36      6.68 o
  -8   5   3       43.57       44.25      5.70 o
  -7   5   3       29.90       37.39      3.37 o
  -6   5   3        4.15        1.17      1.94 o
  -5   5   3        4.15        9.23      1.66 o
  -4   5   3        6.12        5.25      1.47 o
  -3   5   3       20.94       38.96      3.99 o
  -2   5   3       20.29       32.51      1.36 o
  -1   5   3      180.90      225.61      6.59 o
   0   5   3       18.30       19.56      1.40 o
   1   5   3     1027.92     1178.88     15.21 o
   2   5   3       41.18       51.97      1.98 o
   3   5   3      413.84      460.47     10.54 o
   4   5   3      529.77      516.17     14.40 o
   5   5   3        0.76        0.27      1.86 o
   6   5   3       15.51       13.35      3.04 o
   7   5   3        3.63        6.39      3.85 o
   8   5   3       15.06        9.86      4.76 o
  -9   6   3       32.82       27.47      6.99 o
  -8   6   3        3.67        6.67      4.61 o
  -7   6   3      144.04      152.64      7.36 o
  -6   6   3        6.06        6.33      1.93 o
  -5   6   3       20.12       18.84      1.81 o
  -4   6   3        7.99       10.45      1.37 o
  -3   6   3      505.91      561.73     12.04 o
  -2   6   3     1071.41     1084.72      9.93 o
  -1   6   3     2360.95     2727.79     18.87 o
   0   6   3      160.32      174.08      4.82 o
   1   6   3     3360.03     3590.13     18.65 o
   2   6   3        4.71        9.12      1.82 o
   3   6   3      452.91      461.36     14.00 o
   4   6   3       25.43       27.86      4.33 o
   5   6   3        1.06        1.61      1.61 o
   6   6   3       33.45       37.25      4.99 o
   7   6   3        3.34        4.93      3.96 o
   8   6   3       20.46       16.97      4.89 o
  -9   7   3        6.74        0.39      6.53 o
  -8   7   3        0.59       -0.96      4.69 o
  -7   7   3       19.40       17.87      3.45 o
  -6   7   3        3.23        2.34      2.34 o
  -5   7   3       94.77       94.93      2.02 o
  -4   7   3       19.66       23.98      2.47 o
  -3   7   3     1310.84     1347.34      6.73 o
  -2   7   3        1.13        7.02      1.74 o
  -1   7   3      846.31      993.30     18.55 o
   0   7   3      699.95      722.17      9.01 o
   1   7   3      213.27      280.61      3.46 o
   2   7   3      335.05      321.81     12.98 o
   3   7   3       89.54       89.33      3.97 o
   4   7   3       60.51       56.64      2.85 o
   5   7   3        6.77       16.82      5.05 o
   6   7   3       12.88       11.97      2.62 o
   7   7   3      109.29       85.43      5.40 o
   8   7   3        0.34       -0.56      4.97 o
  -9   8   3       15.99       12.56      6.88 o
  -8   8   3       18.46       26.34      4.95 o
  -7   8   3       16.16       12.71      3.63 o
  -6   8   3       26.47       32.19      3.49 o
  -5   8   3        1.24        0.51      1.84 o
  -4   8   3      102.19       90.15      2.31 o
  -3   8   3      412.45      425.14     14.83 o
  -2   8   3        4.74       24.75      2.22 o
  -1   8   3      188.39      257.88      2.38 o
   0   8   3        3.66        5.32      1.96 o
   1   8   3      794.04      739.20      8.36 o
   2   8   3       29.02       34.11      2.28 o
   3   8   3        0.36        1.34      1.67 o
   4   8   3       99.49       97.93      5.38 o
   5   8   3      143.55      126.22     10.07 o
   6   8   3        3.50        5.52      2.60 o
   7   8   3      115.44      111.18      5.71 o
   8   8   3        8.24        9.49      7.11 o
  -8   9   3       18.90       25.95      5.02 o
  -7   9   3        2.46        4.53      3.64 o
  -6   9   3        5.38        8.33      3.44 o
  -5   9   3      197.95      199.04      6.00 o
  -4   9   3       22.43       27.66      1.38 o
  -3   9   3      184.92      200.11      2.31 o
  -2   9   3        9.40       12.97      1.98 o
  -1   9   3      842.66      884.45      7.97 o
   0   9   3        3.53        7.80      1.93 o
   1   9   3      114.23      120.49      4.67 o
   2   9   3       95.10      101.68      1.89 o
   3   9   3        0.31        1.85      1.99 o
   4   9   3       73.52       60.76      4.34 o
   5   9   3      286.03      258.03      7.06 o
   6   9   3       40.91       31.26      3.25 o
   7   9   3       43.39       29.94      5.34 o
   8   9   3       54.26       47.58      5.67 o
  -8  10   3       70.06       93.18      5.77 o
  -7  10   3        0.00        2.69      3.83 o
  -6  10   3        0.14        2.84      2.91 o
  -5  10   3      520.96      528.52     36.98 o
  -4  10   3      132.04      134.18      3.32 o
  -3  10   3       60.14       60.99      3.84 o
  -2  10   3      535.70      557.05      5.57 o
  -1  10   3      296.06      287.09      5.62 o
   0  10   3       12.76       11.48      2.01 o
   1  10   3       95.37      108.44      3.52 o
   2  10   3       21.00       24.72      2.11 o
   3  10   3        7.73       13.67      3.17 o
   4  10   3       85.59       85.87      7.36 o
   5  10   3       92.82       67.21      4.23 o
   6  10   3       96.97      100.47      4.44 o
   7  10   3       33.93       36.68      7.92 o
  -8  11   3       37.45       46.48      5.75 o
  -7  11   3       37.81       32.93      4.17 o
  -6  11   3      139.12      127.71      3.80 o
  -5  11   3       93.07       92.49      6.61 o
  -4  11   3      216.06      175.53      5.85 o
  -3  11   3      580.39      569.14      9.42 o
  -2  11   3      126.79      120.64      2.19 o
  -1  11   3       55.40       65.98      4.57 o
   0  11   3        9.29        6.81      1.92 o
   1  11   3      449.81      467.54     11.74 o
   2  11   3       42.09       34.24      1.65 o
   3  11   3      111.14      102.55      8.04 o
   4  11   3       99.45      107.60      5.07 o
   5  11   3       12.55       15.51      3.01 o
   6  11   3       46.03       37.24      4.13 o
   7  11   3        1.78        5.12      5.18 o
  -8  12   3       31.53       41.73      4.95 o
  -7  12   3      156.36      152.05     13.73 o
  -6  12   3       27.43       22.10      3.29 o
  -5  12   3      243.86      253.52      8.61 o
  -4  12   3      117.87      123.37     11.61 o
  -3  12   3      188.51      191.54     15.11 o
  -2  12   3       26.12       22.37      1.29 o
  -1  12   3       47.24       49.76      1.75 o
   0  12   3       10.73       13.61      2.04 o
   1  12   3        0.00        0.85      2.16 o
   2  12   3       17.61       10.45      2.37 o
   3  12   3       64.01       73.54      8.64 o
   4  12   3       18.65       18.39      2.21 o
   5  12   3       29.89       40.75      4.97 o
   6  12   3       38.93       40.77      3.92 o
   7  12   3      109.59      126.95     16.71 o
  -7  13   3        6.38        8.27      4.26 o
  -6  13   3       66.53       53.77      3.61 o
  -5  13   3        2.51        2.06      3.28 o
  -4  13   3      302.79      274.35     10.59 o
  -3  13   3        0.23        0.85      2.21 o
  -2  13   3      307.93      266.77      6.36 o
  -1  13   3      450.55      420.27      4.55 o
   0  13   3       18.12       25.26      2.10 o
   1  13   3      206.33      192.83      8.57 o
   2  13   3        0.58       -0.20      2.20 o
   3  13   3       44.32       44.68      2.49 o
   4  13   3       71.23       73.16      4.57 o
   5  13   3       16.22       15.10      3.09 o
   6  13   3       22.36       18.58      4.89 o
   7  13   3       31.32       33.11     10.21 o
  -7  14   3       25.25       19.89      4.43 o
  -6  14   3        9.77       16.48      4.05 o
  -5  14   3       47.84       32.13      3.52 o
  -4  14   3      297.53      279.86      7.94 o
  -3  14   3       16.97       23.05      2.42 o
  -2  14   3       19.84       29.59      3.28 o
  -1  14   3       16.65       21.25      2.69 o
   0  14   3      179.85      160.71      2.73 o
   1  14   3      190.89      189.80      4.45 o
   2  14   3      414.04      416.59     12.70 o
   3  14   3       46.52       54.66      3.16 o
   4  14   3      163.40      154.83      5.83 o
   5  14   3      196.23      216.35      6.83 o
   6  14   3        3.20        3.26      4.80 o
  -7  15   3        0.00        1.75      4.09 o
  -6  15   3       25.01       17.79      4.29 o
  -5  15   3        0.24        2.38      3.48 o
  -4  15   3      146.53      126.71      3.44 o
  -3  15   3       10.69       11.20      2.43 o
  -2  15   3      457.10      404.33     17.79 o
  -1  15   3       24.27       24.29      2.14 o
   0  15   3      231.83      218.82      7.69 o
   1  15   3      123.89      119.70      3.49 o
   2  15   3        0.24        3.81      2.36 o
   3  15   3       55.95       56.82      3.43 o
   4  15   3        1.24        3.82      3.41 o
   5  15   3       51.38       45.72      4.07 o
   6  15   3       89.16       96.12      7.55 o
  -6  16   3       38.59       40.03      4.54 o
  -5  16   3       78.68       67.27      5.30 o
  -4  16   3       20.35       28.49      3.67 o
  -3  16   3      324.35      275.53     12.07 o
  -2  16   3      113.14      105.60      4.83 o
  -1  16   3       13.54       10.99      2.66 o
   0  16   3       11.23        9.50      2.38 o
   1  16   3      168.62      141.13      3.07 o
   2  16   3        7.69       10.23      2.83 o
   3  16   3      272.24      276.03      7.04 o
   4  16   3       10.90       10.61      3.57 o
   5  16   3      101.49      100.24      4.32 o
   6  16   3        1.03        6.53      5.26 o
  -6  17   3        3.85        7.58      4.47 o
  -5  17   3       67.29       81.82      9.14 o
  -4  17   3        5.25        9.20      3.70 o
  -3  17   3       14.99       18.01      3.14 o
  -2  17   3        9.50        7.53      2.72 o
  -1  17   3       23.70       22.89      2.83 o
   0  17   3      187.69      182.79      7.13 o
   1  17   3       47.02       48.65      4.18 o
   2  17   3      108.04      107.88      3.78 o
   3  17   3      109.65      107.50      4.62 o
   4  17   3       20.66       22.08      3.75 o
   5  17   3        0.80        1.43      3.72 o
  -5  18   3       34.39       37.31      4.09 o
  -4  18   3      135.46      139.72      7.33 o
  -3  18   3       39.12       33.68      3.38 o
  -2  18   3      181.34      175.90      6.56 o
  -1  18   3        2.89        5.31      2.83 o
   0  18   3        0.17        2.59      3.04 o
   1  18   3      114.11      106.10      3.44 o
   2  18   3       89.75       84.22      3.45 o
   3  18   3       20.05       21.32      3.72 o
   4  18   3       53.20       58.41      4.16 o
   5  18   3        4.29        1.49      4.37 o
  -5  19   3        3.16        4.27      3.82 o
  -4  19   3      127.32      138.44      9.63 o
  -3  19   3       38.74       47.98      3.58 o
  -2  19   3        4.00        3.75      2.87 o
  -1  19   3      189.84      200.36      4.21 o
   0  19   3       30.20       33.33      3.81 o
   1  19   3      239.69      237.09      5.08 o
   2  19   3        0.48        1.89      3.00 o
   3  19   3        0.00        5.10      3.71 o
   4  19   3        8.29        6.72      3.95 o
  -4  20   3       26.93       47.84      4.22 o
  -3  20   3       27.64       23.37      4.09 o
  -2  20   3        3.84        7.06      3.01 o
  -1  20   3       98.79       91.40      4.22 o
   0  20   3       47.81       43.87      4.02 o
   1  20   3       33.18       35.41      4.02 o
   2  20   3       38.36       35.80      3.95 o
   3  20   3       60.54       66.66      4.18 o
  -3  21   3      109.53      130.95      4.89 o
  -2  21   3       70.65       76.51      4.91 o
  -1  21   3       58.03       70.17      4.28 o
   0  21   3       35.38       39.96      4.14 o
   1  21   3        1.28       -0.21      3.86 o
   2  21   3        0.19        1.55      3.90 o
  -1  22   3       22.83       29.79      4.19 o
   0  22   3        4.89        3.37      4.07 o
   1  22   3        7.94        6.69      4.02 o
  -8   0   4      242.61      223.25     10.56 o
  -6   0   4      303.10      290.12     22.24 o
  -4   0   4      175.04      183.52      2.60 o
  -2   0   4      918.02      970.55      9.47 o
   0   0   4     1112.67     1297.20     15.47 o
   2   0   4      396.72      342.24      5.76 o
   4   0   4        0.43       -0.15      2.14 o
   6   0   4       45.01       44.36      5.19 o
   8   0   4        0.02       -5.76      7.75 o
  -9   1   4        1.20        4.32      5.78 o
  -8   1   4       21.53       29.13     17.74 o
  -7   1   4       40.59       48.85      4.62 o
  -6   1   4      202.12      172.86     13.26 o
  -5   1   4        8.02       13.19      0.98 o
  -4   1   4      358.20      342.28      3.87 o
  -3   1   4      335.52      384.36      5.58 o
  -2   1   4      263.66      332.31      7.05 o
  -1   1   4     1986.57     2273.46     21.21 o
   0   1   4      119.81      124.61      2.32 o
   1   1   4      762.75      770.36      5.87 o
   2   1   4       10.23       14.85      4.62 o
   3   1   4       11.21       20.24      2.41 o
   4   1   4        1.56        2.79      1.57 o
   5   1   4      121.87      112.48      4.78 o
   6   1   4      114.66      119.73     11.68 o
   7   1   4      121.59       98.27      4.25 o
   8   1   4       30.51       24.84      7.27 o
  -9   2   4       18.84       12.55      9.12 o
  -8   2   4       30.62       15.83      5.34 o
  -7   2   4      112.77       94.07      4.75 o
  -6   2   4      165.84      168.40      4.43 o
  -5   2   4      497.03      501.76     16.55 o
  -4   2   4       37.27       27.25      2.09 o
  -3   2   4        9.24       15.95      2.58 o
  -2   2   4      275.74      324.13      7.50 o
  -1   2   4     3175.59     3398.42     22.92 o
   0   2   4     1244.57     1233.13      8.27 o
   1   2   4       38.75       43.67      3.06 o
   2   2   4       27.51       13.39      2.11 o
   3   2   4       10.61       21.18      7.18 o
   4   2   4       21.96       16.58      1.50 o
   5   2   4      155.19      148.25      8.42 o
   6   2   4        6.23       11.43      3.46 o
   7   2   4        1.97        0.86      3.56 o
   8   2   4        1.98       10.81      5.47 o
  -9   3   4       43.80       29.04      9.71 o
  -8   3   4       11.62       11.63      5.10 o
  -7   3   4      449.42      393.77     15.71 o
  -6   3   4        8.29        1.75      2.48 o
  -5   3   4       21.82       24.83      3.24 o
  -4   3   4      214.54      184.91      7.80 o
  -3   3   4        5.74        4.34      1.26 o
  -2   3   4       18.75       31.76      1.63 o
  -1   3   4      117.60      110.64      6.58 o
   0   3   4      110.59      155.18      5.90 o
   1   3   4      125.18      131.87     13.50 o
   2   3   4       11.95       10.80      3.48 o
   3   3   4       40.75       30.96      2.77 o
   4   3   4        9.87       10.39      2.83 o
   5   3   4        2.47        6.26      3.21 o
   6   3   4        1.18        2.00      3.36 o
   7   3   4       37.80       49.11      3.79 o
   8   3   4        0.03        0.36      4.31 o
  -9   4   4        2.79        4.38      6.79 o
  -8   4   4        0.02        0.49      4.84 o
  -7   4   4       60.19       53.47      4.11 o
  -6   4   4       21.42       22.17      5.71 o
  -5   4   4        0.09        2.32      1.62 o
  -4   4   4      101.34      108.99      5.33 o
  -3   4   4      250.28      213.56      6.11 o
  -2   4   4      669.83      754.60      7.18 o
  -1   4   4      283.76      327.94      3.71 o
   0   4   4        0.48        5.47      2.24 o
   1   4   4     1555.49     1600.54     21.05 o
   2   4   4      274.09      282.57      3.78 o
   3   4   4      500.48      513.80     31.55 o
   4   4   4        2.68        3.51      2.80 o
   5   4   4       15.53       34.95      8.82 o
   6   4   4       12.30       17.38      4.70 o
   7   4   4       50.41       46.56      4.61 o
   8   4   4        0.44       -0.29      4.42 o
  -9   5   4       41.71       31.07      6.84 o
  -8   5   4       42.99       27.80      6.33 o
  -7   5   4        4.53        3.41      3.45 o
  -6   5   4       28.90       37.94      2.45 o
  -5   5   4       20.91       17.87      3.33 o
  -4   5   4        1.24        1.03      1.71 o
  -3   5   4      323.54      297.52      9.88 o
  -2   5   4       69.61       67.20      2.65 o
  -1   5   4      468.22      472.92      7.96 o
   0   5   4      188.24      194.37      8.64 o
   1   5   4        3.65       18.40      2.12 o
   2   5   4       11.42        5.58      2.80 o
   3   5   4        9.08        9.80      2.73 o
   4   5   4       53.34       64.04      7.06 o
   5   5   4      287.97      301.63     12.77 o
   6   5   4        1.10        1.77      3.28 o
   7   5   4       11.52       14.99      3.54 o
   8   5   4       12.26       12.74      6.01 o
  -9   6   4        9.32        6.34      6.62 o
  -8   6   4        0.85        5.71      4.75 o
  -7   6   4      114.33      141.19      5.54 o
  -6   6   4        5.64        4.85      2.08 o
  -5   6   4       15.45       15.76      2.92 o
  -4   6   4       40.22       44.73      5.35 o
  -3   6   4      116.92      167.85      5.95 o
  -2   6   4       87.19      115.51      1.81 o
  -1   6   4      547.83      529.68     12.42 o
   0   6   4       35.79       48.03      4.53 o
   1   6   4      158.72      143.09      2.80 o
   2   6   4      165.82      163.48      3.95 o
   3   6   4        8.23       14.96      3.48 o
   4   6   4       34.45       33.57      3.05 o
   5   6   4       90.92      107.07     21.62 o
   6   6   4       42.43       45.28      3.47 o
   7   6   4        1.83        8.83      4.12 o
   8   6   4        0.68       -0.80      4.96 o
  -9   7   4       21.94       19.00      7.12 o
  -8   7   4       14.04       21.96      5.08 o
  -7   7   4        0.14        2.36      3.37 o
  -6   7   4      192.13      171.62      5.92 o
  -5   7   4       41.02       53.29      3.01 o
  -4   7   4        1.21        1.79      1.61 o
  -3   7   4        6.07        4.61      1.18 o
  -2   7   4       20.75       26.65      1.44 o
  -1   7   4      392.85      367.67      6.26 o
   0   7   4      180.59      134.43      2.54 o
   1   7   4      213.11      186.43      5.41 o
   2   7   4       26.59       16.50      2.36 o
   3   7   4      223.11      224.43      8.24 o
   4   7   4       23.97       24.68      3.04 o
   5   7   4        4.15        3.93      3.05 o
   6   7   4        0.16        4.48      3.16 o
   7   7   4        0.07        1.89      5.83 o
   8   7   4        0.32        1.41      5.02 o
  -8   8   4        1.01       -0.66      4.98 o
  -7   8   4       16.53       19.35      3.58 o
  -6   8   4        6.21        8.14      3.36 o
  -5   8   4      220.93      229.92      3.51 o
  -4   8   4      221.88      201.01      6.00 o
  -3   8   4      422.54      427.54     11.80 o
  -2   8   4      117.75       94.67      4.03 o
  -1   8   4       39.44       52.79      2.68 o
   0   8   4        3.37        6.51      2.00 o
   1   8   4       25.58       27.11      2.51 o
   2   8   4       52.20       58.90      2.82 o
   3   8   4       72.70       75.91      6.24 o
   4   8   4        4.08        3.40      3.02 o
   5   8   4       33.91       31.31      6.83 o
   6   8   4        2.50        4.23      3.24 o
   7   8   4       72.19       76.99     20.00 o
  -8   9   4        9.12       16.40      5.27 o
  -7   9   4      127.55      131.00      6.79 o
  -6   9   4       90.48       94.38      3.36 o
  -5   9   4       10.08       11.94      4.15 o
  -4   9   4       20.81       13.46      1.80 o
  -3   9   4      112.69      123.31      8.00 o
  -2   9   4        2.77        4.92      1.60 o
  -1   9   4       51.85       54.99      2.23 o
   0   9   4       68.25       67.41      2.33 o
   1   9   4       31.21       36.30      1.81 o
   2   9   4       33.34       25.46      1.45 o
   3   9   4       63.73       55.98      3.17 o
   4   9   4       54.33       46.28      3.37 o
   5   9   4       26.70       22.71      3.31 o
   6   9   4       56.75       65.63      4.81 o
   7   9   4        4.77        1.20      5.04 o
  -8  10   4        9.78       12.55      5.25 o
  -7  10   4       19.10       21.45      3.98 o
  -6  10   4       38.74       40.98      3.26 o
  -5  10   4       23.29       21.49      3.02 o
  -4  10   4       81.48       96.89      6.32 o
  -3  10   4       95.32       83.56      3.31 o
  -2  10   4        7.15       13.60      1.70 o
  -1  10   4      230.89      237.48      8.34 o
   0  10   4       59.21       52.71      2.36 o
   1  10   4      203.40      203.52      4.74 o
   2  10   4        7.21        4.93      1.62 o
   3  10   4       15.80       14.52      2.49 o
   4  10   4       33.33       39.31      4.41 o
   5  10   4        0.02        2.43      4.29 o
   6  10   4        0.23        2.39      3.63 o
   7  10   4        2.79        4.42      5.15 o
  -8  11   4       19.86       20.01      5.44 o
  -7  11   4       96.16       97.90     12.88 o
  -6  11   4       28.34       25.81      3.29 o
  -5  11   4      218.75      249.04     15.71 o
  -4  11   4      129.37      120.36      3.22 o
  -3  11   4        0.17        0.98      1.47 o
  -2  11   4      116.83      115.34      2.32 o
  -1  11   4       87.34      107.05      2.94 o
   0  11   4      299.50      319.34      7.40 o
   1  11   4       91.61      109.40      2.83 o
   2  11   4        7.70        7.57      2.64 o
   3  11   4       29.38       23.60      2.75 o
   4  11   4      154.10      157.54      3.79 o
   5  11   4      124.97      126.30      4.83 o
   6  11   4       45.95       60.54      5.42 o
   7  11   4        7.56       16.19      5.22 o
  -8  12   4        2.13       -0.32      5.34 o
  -7  12   4        8.41        7.72      4.08 o
  -6  12   4        7.49        8.54      3.20 o
  -5  12   4       74.72       78.75      3.68 o
  -4  12   4       87.25       69.71      2.83 o
  -3  12   4      713.47      695.04     23.46 o
  -2  12   4      237.13      225.47      4.71 o
  -1  12   4       88.74      100.03      2.57 o
   0  12   4       61.75       71.16      2.49 o
   1  12   4        7.97        4.76      2.48 o
   2  12   4       61.26       58.38      3.00 o
   3  12   4       80.06       79.33      3.76 o
   4  12   4       16.46       12.87      3.06 o
   5  12   4        3.53        2.06      3.83 o
   6  12   4        1.35        7.89      5.10 o
   7  12   4       41.76       45.05      5.55 o
  -7  13   4        7.32        8.17      4.20 o
  -6  13   4        0.00        0.35      3.32 o
  -5  13   4       96.31      101.51      4.59 o
  -4  13   4       50.33       51.01      2.86 o
  -3  13   4      222.38      216.15      3.76 o
  -2  13   4       30.09       42.57      3.70 o
  -1  13   4        7.16        5.07      2.28 o
   0  13   4      118.47      123.26      4.29 o
   1  13   4        5.04        0.51      2.55 o
   2  13   4        7.07        3.13      2.76 o
   3  13   4        4.12        4.59      2.58 o
   4  13   4        5.33        3.39      2.86 o
   5  13   4        0.08        2.40      3.27 o
   6  13   4        2.77        6.88      5.17 o
  -7  14   4       45.85       46.54      4.57 o
  -6  14   4       31.91       39.91      4.61 o
  -5  14   4       16.28       17.75      3.49 o
  -4  14   4       12.63       12.64      2.75 o
  -3  14   4        0.48        1.55      2.38 o
  -2  14   4       91.57       87.98      5.18 o
  -1  14   4      439.79      407.41      5.25 o
   0  14   4       58.49       58.19      2.58 o
   1  14   4      176.48      140.08      5.48 o
   2  14   4        0.98        3.67      2.53 o
   3  14   4      179.44      190.78      6.53 o
   4  14   4        3.03        5.92      2.75 o
   5  14   4      138.69      158.95      8.60 o
   6  14   4       22.82       14.25      5.26 o
  -7  15   4        0.00        2.16      4.38 o
  -6  15   4        0.05        1.18      4.18 o
  -5  15   4       66.10       72.93      3.98 o
  -4  15   4        0.07       -1.29      3.38 o
  -3  15   4        1.85        3.80      2.41 o
  -2  15   4       43.31       41.60      2.75 o
  -1  15   4       47.39       41.66      2.33 o
   0  15   4       26.99       21.09      2.33 o
   1  15   4       26.28       16.75      2.61 o
   2  15   4       36.79       36.21      2.71 o
   3  15   4        8.54       10.05      2.92 o
   4  15   4        1.19        3.05      3.29 o
   5  15   4       17.36       13.49      3.71 o
   6  15   4        8.39       10.53      6.14 o
  -6  16   4        1.93        4.39      4.33 o
  -5  16   4       54.78       58.21      5.79 o
  -4  16   4       38.30       36.82      3.71 o
  -3  16   4        2.51        0.03      2.53 o
  -2  16   4        2.25        1.76      2.64 o
  -1  16   4       57.74       62.00      3.11 o
   0  16   4       48.47       47.44      3.36 o
   1  16   4      288.80      284.96     10.34 o
   2  16   4       48.89       50.42      3.23 o
   3  16   4      206.75      197.39     11.21 o
   4  16   4       79.92       88.41      4.19 o
   5  16   4        3.29        2.41      3.74 o
  -6  17   4        0.14       -0.23      4.36 o
  -5  17   4       25.73       24.83      3.92 o
  -4  17   4       52.58       55.47      3.99 o
  -3  17   4        0.02        0.02      3.09 o
  -2  17   4       59.41       50.87      2.98 o
  -1  17   4        1.21        1.54      2.79 o
   0  17   4       98.38      101.41      3.01 o
   1  17   4        1.24        2.22      2.87 o
   2  17   4       11.31        8.99      3.07 o
   3  17   4       10.70       14.73      3.24 o
   4  17   4       17.95       19.88      3.89 o
   5  17   4        2.77        4.53      3.92 o
  -5  18   4        2.82        5.98      3.98 o
  -4  18   4       65.29       62.24      4.20 o
  -3  18   4       79.24       64.94      3.71 o
  -2  18   4        2.43        2.43      2.89 o
  -1  18   4      305.95      278.77      5.05 o
   0  18   4       14.40       14.11      3.20 o
   1  18   4       51.60       48.75      4.00 o
   2  18   4        1.53        1.22      3.11 o
   3  18   4       27.51       40.97      3.98 o
   4  18   4       65.44       79.09      4.63 o
  -4  19   4        6.47        5.68      4.02 o
  -3  19   4        4.00        4.44      3.81 o
  -2  19   4       30.28       29.80      3.04 o
  -1  19   4        5.05       13.03      3.10 o
   0  19   4        3.33        2.63      3.65 o
   1  19   4        6.25       11.58      3.74 o
   2  19   4        0.59        0.18      3.20 o
   3  19   4        0.11        0.11      3.77 o
  -4  20   4       26.78       45.67      4.43 o
  -3  20   4       16.36       20.12      4.07 o
  -2  20   4        0.11       -0.82      3.37 o
  -1  20   4        3.55        9.92      3.84 o
   0  20   4       10.68       16.60      3.89 o
   1  20   4       22.80       18.96      3.93 o
   2  20   4      136.45      136.70      6.77 o
   3  20   4       24.26       31.37      4.09 o
  -2  21   4        3.84        3.42      3.97 o
  -1  21   4        0.01        3.36      3.91 o
   0  21   4       67.86       64.60      4.44 o
   1  21   4        1.24       -0.27      4.04 o
  -9   0   5       32.41       49.52      9.15 o
  -7   0   5      148.16      138.95      9.26 o
  -5   0   5     2113.10     2111.46     22.67 o
  -3   0   5     4326.14     4630.17     51.21 o
  -1   0   5       49.00       43.92      4.06 o
   1   0   5      173.86      177.56      3.20 o
   3   0   5       75.79       74.95      2.68 o
   5   0   5       20.88       19.22      4.94 o
   7   0   5        1.24        3.28      5.35 o
  -9   1   5       21.86       19.01      7.01 o
  -8   1   5        4.31        5.87      5.52 o
  -7   1   5      118.48      142.68     11.74 o
  -6   1   5       30.53       35.71      3.04 o
  -5   1   5       78.97       65.49      2.80 o
  -4   1   5       38.01       41.44      2.28 o
  -3   1   5      171.23      198.09      3.01 o
  -2   1   5      545.08      607.24      6.78 o
  -1   1   5       51.19       67.48      2.70 o
   0   1   5      763.25      799.19     16.74 o
   1   1   5      561.33      541.79      5.44 o
   2   1   5      268.18      231.96      7.31 o
   3   1   5        3.56        6.06      1.50 o
   4   1   5       41.93       30.70      1.77 o
   5   1   5        2.88       -0.38      3.39 o
   6   1   5        2.66        4.60      3.64 o
   7   1   5        7.70        6.10      3.90 o
   8   1   5        1.69       -1.14      5.45 o
  -9   2   5      137.55      129.81     10.87 o
  -8   2   5       24.05       21.10      5.53 o
  -7   2   5       90.94      110.00     10.57 o
  -6   2   5      254.70      245.78      4.28 o
  -5   2   5      269.58      286.04     18.65 o
  -4   2   5      555.81      556.76      5.59 o
  -3   2   5      758.94      804.53     11.07 o
  -2   2   5       23.10       25.84      2.37 o
  -1   2   5     4289.85     4603.77     23.41 o
   0   2   5     1939.09     1984.16     21.00 o
   1   2   5     1116.48     1158.78     10.99 o
   2   2   5      148.66      135.62      8.72 o
   3   2   5        0.06        6.76      2.85 o
   4   2   5       97.97      108.05      5.92 o
   5   2   5       21.29       15.35      3.50 o
   6   2   5       20.99       19.04      3.73 o
   7   2   5       34.02       37.19      5.23 o
   8   2   5        3.68        8.00      4.80 o
  -9   3   5       19.14       19.73      9.43 o
  -8   3   5        0.72        0.72      5.11 o
  -7   3   5        0.63        2.94      3.75 o
  -6   3   5      533.88      572.86     12.83 o
  -5   3   5      431.96      399.89      8.04 o
  -4   3   5        0.75        0.61      1.30 o
  -3   3   5      511.95      481.09      7.56 o
  -2   3   5       51.58       51.70      2.41 o
  -1   3   5      608.42      710.87     14.77 o
   0   3   5      364.75      360.95     22.37 o
   1   3   5      758.00      864.80     22.14 o
   2   3   5       76.87       67.48      8.91 o
   3   3   5      242.15      251.08      6.69 o
   4   3   5       29.39       20.22      3.30 o
   5   3   5       18.59       14.19      3.44 o
   6   3   5        3.94        1.66      3.64 o
   7   3   5       35.04       43.01      4.14 o
   8   3   5        0.89        0.69      4.81 o
  -9   4   5      360.95      327.17     17.95 o
  -8   4   5        9.53        4.05      6.28 o
  -7   4   5      340.84      349.63      9.29 o
  -6   4   5       32.90       41.62      4.50 o
  -5   4   5        0.69        1.86      2.93 o
  -4   4   5       23.92       18.31      1.64 o
  -3   4   5       15.14       13.77      1.96 o
  -2   4   5       26.65       19.92      2.23 o
  -1   4   5       46.82       59.62      2.62 o
   0   4   5      271.76      332.62     13.64 o
   1   4   5      755.95      769.14     13.68 o
   2   4   5       37.90       31.05      3.97 o
   3   4   5      237.53      236.27      7.22 o
   4   4   5       75.86       69.14      8.15 o
   5   4   5       14.60       14.29      3.40 o
   6   4   5       41.98       42.45      3.88 o
   7   4   5        0.85        4.87      3.85 o
  -9   5   5        4.82       10.77      6.87 o
  -8   5   5       37.66       43.64      6.81 o
  -7   5   5      124.55      124.64      6.18 o
  -6   5   5      226.75      229.30     20.28 o
  -5   5   5      401.78      417.72      7.51 o
  -4   5   5      427.39      403.44     11.15 o
  -3   5   5        0.01        3.21      1.42 o
  -2   5   5      152.01      220.16      3.04 o
  -1   5   5        0.34        4.73      2.28 o
   0   5   5      736.75      718.25     12.61 o
   1   5   5      181.15      194.51     11.58 o
   2   5   5        0.77        5.71      2.44 o
   3   5   5       84.48       92.33     16.93 o
   4   5   5       44.64       31.77      3.42 o
   5   5   5        2.97        5.41      3.33 o
   6   5   5       15.87       18.83      3.64 o
   7   5   5        9.14       13.39      3.80 o
  -9   6   5        2.77        4.38      6.73 o
  -8   6   5      161.20      143.22      7.87 o
  -7   6   5      246.86      228.91      8.00 o
  -6   6   5      152.98      126.45      4.51 o
  -5   6   5      380.70      425.37     15.28 o
  -4   6   5       52.78       60.46      2.31 o
  -3   6   5      209.50      198.19      4.61 o
  -2   6   5       15.50       18.69      2.24 o
  -1   6   5        0.37        2.99      2.35 o
   0   6   5       10.33       11.21      2.32 o
   1   6   5       23.98       22.47      4.44 o
   2   6   5       92.55      112.89      6.99 o
   3   6   5      497.65      476.80     16.61 o
   4   6   5        3.14        1.52      3.31 o
   5   6   5      251.55      243.17      5.08 o
   6   6   5       53.04       66.73      8.61 o
   7   6   5       67.43       60.56      6.81 o
  -8   7   5       97.85      116.59      5.72 o
  -7   7   5        8.26       17.03      4.73 o
  -6   7   5       30.98       37.58      3.01 o
  -5   7   5       75.28       88.04      7.45 o
  -4   7   5      212.65      198.63      7.82 o
  -3   7   5      451.27      442.90     15.40 o
  -2   7   5       23.98       29.32      3.24 o
  -1   7   5       80.40       72.59      3.62 o
   0   7   5      126.24      139.49      5.72 o
   1   7   5      152.79      141.04      9.52 o
   2   7   5      212.36      218.82      7.38 o
   3   7   5        0.03        0.31      3.16 o
   4   7   5      104.48       96.04      6.46 o
   5   7   5      106.57      107.99      4.23 o
   6   7   5        7.96        8.44      3.60 o
   7   7   5       56.40       45.09      6.40 o
  -8   8   5       22.25       21.27      5.13 o
  -7   8   5      144.43      134.81     10.05 o
  -6   8   5      117.74      115.46      5.73 o
  -5   8   5        0.11        3.08      2.54 o
  -4   8   5      293.95      289.96      5.20 o
  -3   8   5      248.15      239.25     11.09 o
  -2   8   5       31.13       21.72      2.43 o
  -1   8   5      965.06      898.08      9.01 o
   0   8   5       87.29       70.42      2.71 o
   1   8   5       56.88       40.06      3.37 o
   2   8   5       88.18       78.19      3.29 o
   3   8   5      111.00       87.18      5.16 o
   4   8   5       10.77        9.44      3.46 o
   5   8   5       19.62       35.12      7.04 o
   6   8   5       38.94       26.96      4.67 o
   7   8   5       17.51       21.24     11.24 o
  -8   9   5        8.09        6.73      5.27 o
  -7   9   5       14.87       20.14      6.43 o
  -6   9   5      177.44      189.24      4.07 o
  -5   9   5       10.10        7.57      3.47 o
  -4   9   5       97.88       97.06      3.08 o
  -3   9   5       10.93       12.32      2.13 o
  -2   9   5      100.04       81.83      6.51 o
  -1   9   5      546.71      536.02     10.18 o
   0   9   5      220.84      208.18      4.32 o
   1   9   5        2.09        6.37      2.15 o
   2   9   5       45.89       44.06      2.94 o
   3   9   5        0.41       -1.42      4.07 o
   4   9   5       53.97       56.52      3.68 o
   5   9   5        8.78       11.37      3.53 o
   6   9   5       26.99       22.26      4.68 o
   7   9   5       20.39       29.04      6.61 o
  -8  10   5        0.30       -1.55      5.36 o
  -7  10   5      102.91      103.79      4.61 o
  -6  10   5        9.70       13.21      3.20 o
  -5  10   5       74.83       59.78      4.02 o
  -4  10   5       33.83       31.43      2.54 o
  -3  10   5      118.30      133.56      4.53 o
  -2  10   5      571.55      552.51      8.79 o
  -1  10   5      310.28      296.27      9.22 o
   0  10   5      319.90      335.13     10.36 o
   1  10   5      541.19      535.33     20.80 o
   2  10   5        4.41        0.29      3.01 o
   3  10   5      171.93      159.82     11.36 o
   4  10   5        1.02        3.36      4.47 o
   5  10   5       65.16       66.33      5.85 o
   6  10   5       15.36       10.69      4.72 o
   7  10   5        0.35        3.93      6.32 o
  -8  11   5        1.64       -2.60      5.57 o
  -7  11   5      175.22      187.26      5.30 o
  -6  11   5        4.45        4.76      3.23 o
  -5  11   5      128.56      124.52      9.82 o
  -4  11   5        7.41       11.25      3.62 o
  -3  11   5        8.98        5.23      2.36 o
  -2  11   5      302.88      280.13      9.75 o
  -1  11   5        1.68        2.64      2.37 o
   0  11   5      241.07      214.52      5.28 o
   1  11   5      174.61      159.48     10.78 o
   2  11   5       79.11       75.46      3.33 o
   3  11   5        3.63        3.18      2.98 o
   4  11   5       18.74       29.54      3.68 o
   5  11   5       10.22       17.90      4.61 o
   6  11   5        6.59       10.36      6.18 o
  -7  12   5        0.06        1.85      4.05 o
  -6  12   5        0.07        2.53      3.33 o
  -5  12   5       18.11       21.45      3.35 o
  -4  12   5        8.68        6.88      3.22 o
  -3  12   5      354.41      321.64     14.81 o
  -2  12   5       27.74       32.55      2.35 o
  -1  12   5       75.16       80.12      3.47 o
   0  12   5       15.03       19.14      2.58 o
   1  12   5        3.01        7.81      2.71 o
   2  12   5       99.00       84.46      6.25 o
   3  12   5       30.00       35.12      7.44 o
   4  12   5        0.12        2.18      3.50 o
   5  12   5      114.18      111.11      6.31 o
   6  12   5        0.01        5.51      6.33 o
  -7  13   5       12.38       10.74      4.24 o
  -6  13   5       29.60       24.72      3.57 o
  -5  13   5       57.78       50.01      3.71 o
  -4  13   5      303.53      312.95      5.32 o
  -3  13   5      126.52      132.47      7.02 o
  -2  13   5      512.52      484.10      8.41 o
  -1  13   5       10.67       11.25      2.41 o
   0  13   5       70.65       80.54      3.61 o
   1  13   5       24.15       18.72      2.84 o
   2  13   5        0.26        1.20      2.99 o
   3  13   5      248.48      240.63     12.01 o
   4  13   5        1.00        6.25      4.70 o
   5  13   5       75.15       72.87      5.12 o
   6  13   5       38.17       52.82      5.62 o
  -7  14   5        0.51        3.63      4.41 o
  -6  14   5        2.68        2.94      4.17 o
  -5  14   5        1.81        4.66      3.52 o
  -4  14   5        0.19        3.76      3.49 o
  -3  14   5       41.07       40.49      2.67 o
  -2  14   5        6.84       10.88      2.51 o
  -1  14   5      403.73      379.36      7.94 o
   0  14   5      166.16      146.61      3.63 o
   1  14   5       11.42        9.42      3.09 o
   2  14   5      155.84      136.44      5.83 o
   3  14   5       64.94       69.18     14.32 o
   4  14   5      135.15      138.90      5.58 o
   5  14   5       31.76       49.43      8.05 o
  -6  15   5       36.35       40.88      4.53 o
  -5  15   5       15.45       21.50      3.75 o
  -4  15   5      140.64      134.43      4.35 o
  -3  15   5      166.04      153.06      3.81 o
  -2  15   5      117.83      111.99      4.81 o
  -1  15   5       95.67      100.68      3.50 o
   0  15   5        2.26        3.03      2.53 o
   1  15   5        6.61        2.13      2.91 o
   2  15   5       51.63       41.43      3.39 o
   3  15   5       35.64       31.33      5.44 o
   4  15   5      204.15      216.96     12.68 o
   5  15   5       47.31       64.46      4.34 o
  -6  16   5       37.80       43.41      4.67 o
  -5  16   5       12.22        8.34      3.80 o
  -4  16   5       21.44       21.47      3.76 o
  -3  16   5       15.95       14.25      3.20 o
  -2  16   5        0.48        1.75      2.77 o
  -1  16   5       53.33       55.34      3.08 o
   0  16   5       70.24       67.21      2.75 o
   1  16   5      188.63      194.57      7.03 o
   2  16   5        0.47       -0.85      3.04 o
   3  16   5       28.02       29.36      3.24 o
   4  16   5        0.59        5.70      3.67 o
   5  16   5       10.74       21.23      5.25 o
  -5  17   5        0.17        0.20      3.87 o
  -4  17   5        4.96        7.44      3.85 o
  -3  17   5      154.84      161.88      5.84 o
  -2  17   5       15.55       17.88      2.91 o
  -1  17   5        0.52       -0.97      2.91 o
   0  17   5       18.49       22.04      3.01 o
   1  17   5       32.63       27.58      3.22 o
   2  17   5      125.11      123.45      5.40 o
   3  17   5       51.40       40.81      3.62 o
   4  17   5      194.22      208.96      6.33 o
  -5  18   5       96.08       98.62      5.40 o
  -4  18   5       73.89       75.38      4.46 o
  -3  18   5       22.87       18.60      3.90 o
  -2  18   5       11.30        7.10      2.95 o
  -1  18   5        9.04        7.26      3.00 o
   0  18   5       12.55       11.67      3.72 o
   1  18   5        0.62        3.81      3.09 o
   2  18   5       55.68       58.91      4.32 o
   3  18   5       66.76       63.81      4.30 o
  -4  19   5       49.03       61.62      5.50 o
  -3  19   5       69.02       77.80      4.55 o
  -2  19   5        3.98        0.18      3.02 o
  -1  19   5       19.24       22.34      3.23 o
   0  19   5      106.72       98.45      4.43 o
   1  19   5        0.05        3.15      3.83 o
   2  19   5       11.40       17.97      3.48 o
   3  19   5       62.89       65.22      4.40 o
  -3  20   5       29.09       33.77      4.47 o
  -2  20   5       64.49       86.00      4.11 o
  -1  20   5        7.14        5.83      3.50 o
   0  20   5       71.71       94.73      4.52 o
   1  20   5       25.10       37.49      4.25 o
   2  20   5      119.96      127.18      4.95 o
  -1  21   5      170.29      188.57     10.21 o
  -8   0   6       25.15       26.18      8.41 o
  -6   0   6      207.20      195.50      5.86 o
  -4   0   6       95.62       96.46      3.69 o
  -2   0   6      360.23      388.98      4.95 o
   0   0   6      812.87      829.26     15.71 o
   2   0   6      946.10      891.47     16.93 o
   4   0   6       30.63       28.66      4.82 o
   6   0   6        4.13        2.05      5.46 o
  -9   1   6        6.95       10.78      6.18 o
  -8   1   6       24.47       26.01      9.03 o
  -7   1   6       16.40       11.42      5.49 o
  -6   1   6       27.43       24.43      3.58 o
  -5   1   6        9.31        6.40      1.57 o
  -4   1   6      145.36      138.97     12.22 o
  -3   1   6       16.98       15.22      2.26 o
  -2   1   6      117.16      106.65      6.11 o
  -1   1   6      276.05      289.47      3.18 o
   0   1   6      811.18      849.23     11.67 o
   1   1   6        6.87        6.16      1.80 o
   2   1   6        0.78        4.59      1.51 o
   3   1   6      285.17      269.23      4.92 o
   4   1   6       31.76       27.14      3.98 o
   5   1   6       74.87       80.05      4.07 o
   6   1   6       13.87       12.37      3.92 o
   7   1   6        1.52        2.01      4.21 o
  -9   2   6        0.11        1.73      9.28 o
  -8   2   6        4.29        2.58      5.57 o
  -7   2   6        0.55        0.58      3.99 o
  -6   2   6      186.35      199.06      5.35 o
  -5   2   6      110.58      102.20      4.95 o
  -4   2   6       53.50       48.32      4.35 o
  -3   2   6      117.99      129.94     10.81 o
  -2   2   6       10.63        4.51      2.22 o
  -1   2   6       25.01       21.04      2.23 o
   0   2   6      201.86      200.77      6.65 o
   1   2   6        0.04        2.38      1.75 o
   2   2   6       14.44       12.15      2.33 o
   3   2   6        2.78        6.31      3.18 o
   4   2   6       16.91       15.26      3.44 o
   5   2   6        6.01        9.36      3.67 o
   6   2   6        6.43        5.61      3.80 o
   7   2   6        0.01       -0.27      4.12 o
  -9   3   6       44.17       53.33      7.55 o
  -8   3   6        5.34        5.23      4.63 o
  -7   3   6       58.03       58.56      4.03 o
  -6   3   6       56.60       57.92      3.86 o
  -5   3   6       15.90       19.07      2.41 o
  -4   3   6        5.44       10.86      2.52 o
  -3   3   6       11.57       10.50      2.39 o
  -2   3   6      333.72      313.75      3.36 o
  -1   3   6      430.37      394.91      5.91 o
   0   3   6        4.41        9.04      1.99 o
   1   3   6       69.25       54.12      2.54 o
   2   3   6       27.39       23.17      2.49 o
   3   3   6       12.39        9.40      3.91 o
   4   3   6       32.61       35.24      5.40 o
   5   3   6        0.74        2.64      3.62 o
   6   3   6        2.31        3.87      3.93 o
   7   3   6        4.92        7.09      4.09 o
  -9   4   6      211.26      255.80      9.64 o
  -8   4   6        6.76        5.75      6.34 o
  -7   4   6       39.46       37.00      7.47 o
  -6   4   6        9.79        9.27      3.49 o
  -5   4   6        0.25        1.00      2.16 o
  -4   4   6      284.81      313.53      9.21 o
  -3   4   6      285.05      272.11      3.55 o
  -2   4   6      286.68      323.15      6.17 o
  -1   4   6       88.39       86.33      2.64 o
   0   4   6       45.87       42.57      2.04 o
   1   4   6       77.31       97.03      9.84 o
   2   4   6        5.14        5.17      2.48 o
   3   4   6        7.89        7.33      3.35 o
   4   4   6        2.32        2.98      3.43 o
   5   4   6       18.79       17.25      3.62 o
   6   4   6       35.56       40.97      4.76 o
   7   4   6        5.60        6.53      4.06 o
  -8   5   6        4.82        6.56      6.52 o
  -7   5   6      277.29      279.36     13.19 o
  -6   5   6       12.08       10.57      2.77 o
  -5   5   6      109.61       93.39     10.91 o
  -4   5   6       39.56       43.97      2.41 o
  -3   5   6       82.66      103.19      9.82 o
  -2   5   6       12.14       22.77      2.54 o
  -1   5   6       37.41       32.15      2.65 o
   0   5   6        3.94        6.69      2.31 o
   1   5   6      104.15      143.27      5.33 o
   2   5   6        8.36        9.84      2.63 o
   3   5   6       53.09       62.30      4.03 o
   4   5   6        5.52        8.01      3.49 o
   5   5   6        3.52        0.95      3.63 o
   6   5   6       58.74       81.11      5.79 o
   7   5   6       16.38       20.50      4.88 o
  -8   6   6       74.65       75.46      7.13 o
  -7   6   6      457.93      470.76      7.75 o
  -6   6   6        7.82       10.64      2.84 o
  -5   6   6      757.15      716.37     13.98 o
  -4   6   6       24.42       31.64      3.63 o
  -3   6   6      102.35       83.86      2.88 o
  -2   6   6       44.29       41.79      2.65 o
  -1   6   6        4.07        4.94      2.53 o
   0   6   6       46.29       43.96      2.51 o
   1   6   6       60.83       83.85      3.90 o
   2   6   6        1.02        0.35      2.76 o
   3   6   6      298.63      309.24      5.93 o
   4   6   6        3.12        3.46      3.52 o
   5   6   6        0.00       -3.66      3.66 o
   6   6   6        0.33        2.26      3.91 o
   7   6   6        1.06        1.56      6.37 o
  -8   7   6       63.55       69.99      7.27 o
  -7   7   6      131.50      128.65      6.91 o
  -6   7   6      122.01      116.10      6.46 o
  -5   7   6      600.47      555.42     19.73 o
  -4   7   6       22.33       22.30      2.33 o
  -3   7   6      532.85      511.54      9.76 o
  -2   7   6        0.48        1.49      2.51 o
  -1   7   6        1.35        3.47      2.63 o
   0   7   6      350.78      358.17     10.54 o
   1   7   6       16.90       25.72      2.53 o
   2   7   6       56.58       58.66      7.45 o
   3   7   6      130.80      129.38      4.38 o
   4   7   6        0.24        0.08      3.62 o
   5   7   6       37.78       34.69      4.04 o
   6   7   6        0.33       -1.04      3.87 o
   7   7   6        1.00       -3.22      6.50 o
  -8   8   6        5.63        1.84      4.99 o
  -7   8   6       73.59       83.04      7.61 o
  -6   8   6      215.13      201.13      9.57 o
  -5   8   6      595.32      572.26     12.46 o
  -4   8   6        0.50        4.05      2.33 o
  -3   8   6      913.67      897.90     21.63 o
  -2   8   6       37.53       27.30      2.85 o
  -1   8   6      318.11      326.54      4.10 o
   0   8   6        5.71        4.55      2.72 o
   1   8   6       38.48       40.24      2.70 o
   2   8   6       30.31       31.81      3.52 o
   3   8   6      108.69      102.14      6.56 o
   4   8   6       38.60       38.02      5.55 o
   5   8   6       26.02       19.98      3.94 o
   6   8   6        5.21        6.80      5.02 o
  -8   9   6        8.13        8.32      5.29 o
  -7   9   6       55.00       54.46      5.47 o
  -6   9   6      197.47      188.11     16.14 o
  -5   9   6      304.86      280.36      5.20 o
  -4   9   6      418.58      397.99      7.80 o
  -3   9   6      946.03      869.35     14.63 o
  -2   9   6       40.54       42.26      3.31 o
  -1   9   6      810.73      778.40     10.01 o
   0   9   6      700.18      678.67     26.99 o
   1   9   6       50.82       53.30      3.10 o
   2   9   6        0.14        1.98      3.06 o
   3   9   6        2.25        3.80      3.59 o
   4   9   6      229.35      207.61      9.36 o
   5   9   6        6.42        5.04      3.85 o
   6   9   6       45.25       50.75      5.35 o
  -8  10   6       42.66       51.48      5.82 o
  -7  10   6        0.01        0.17      5.06 o
  -6  10   6      127.77      142.44      5.67 o
  -5  10   6        0.66       -1.34      3.66 o
  -4  10   6      364.32      345.88     14.70 o
  -3  10   6      290.37      299.63      9.25 o
  -2  10   6      209.24      202.18      4.24 o
  -1  10   6      883.24      888.38     14.81 o
   0  10   6       49.40       50.83      5.80 o
   1  10   6      778.16      821.05     25.43 o
   2  10   6      301.06      275.35      7.54 o
   3  10   6       62.37       53.44      3.93 o
   4  10   6      206.02      206.12      6.25 o
   5  10   6        8.85       15.70      4.99 o
   6  10   6        0.82       -1.07      5.17 o
  -7  11   6        9.38        6.49      4.11 o
  -6  11   6      134.41      132.06      4.57 o
  -5  11   6       13.08       13.99      3.75 o
  -4  11   6       35.33       44.15      3.96 o
  -3  11   6       47.81       46.33      2.64 o
  -2  11   6        2.21        0.73      2.65 o
  -1  11   6     1078.61     1059.66     18.54 o
   0  11   6      277.51      251.73     19.67 o
   1  11   6      853.28      859.75     24.18 o
   2  11   6        8.61        7.12      3.19 o
   3  11   6        3.47        8.91      3.71 o
   4  11   6        0.09       -2.96      3.86 o
   5  11   6        4.62        4.31      5.00 o
   6  11   6       30.67       25.76      5.38 o
  -7  12   6      109.08      125.64      5.12 o
  -6  12   6       10.76        8.97      3.46 o
  -5  12   6        0.51       -0.63      3.85 o
  -4  12   6      122.50      137.03      4.70 o
  -3  12   6      328.70      263.53      5.80 o
  -2  12   6       18.04       28.31      5.09 o
  -1  12   6       49.55       60.99      5.10 o
   0  12   6      216.71      272.00      9.08 o
   1  12   6      695.64      686.08     31.62 o
   2  12   6        3.33        9.92      3.54 o
   3  12   6      575.77      547.45     21.56 o
   4  12   6       27.66       30.57      4.06 o
   5  12   6        2.42       -0.08      4.94 o
  -7  13   6       23.08       30.43      4.53 o
  -6  13   6       62.93       65.47      4.63 o
  -5  13   6       50.80       52.51      3.78 o
  -4  13   6       19.17       21.36      3.99 o
  -3  13   6      240.08      211.67     11.00 o
  -2  13   6      160.76      137.56      4.03 o
  -1  13   6       35.40       48.17      3.06 o
   0  13   6      157.60      126.66      6.48 o
   1  13   6       60.20      106.85     11.31 o
   2  13   6      172.54      170.46      4.58 o
   3  13   6      271.46      312.92     16.96 o
   4  13   6        7.33        5.10      4.94 o
   5  13   6       36.83       33.69      5.57 o
  -6  14   6        8.24        9.19      4.34 o
  -5  14   6        1.15        1.71      3.58 o
  -4  14   6       72.54       69.12      4.01 o
  -3  14   6      270.66      282.37      9.03 o
  -2  14   6      335.56      285.07      4.36 o
  -1  14   6       66.07       55.51      4.34 o
   0  14   6        2.64       -2.18      3.13 o
   1  14   6       29.92       25.11      3.32 o
   2  14   6      229.84      219.27      8.77 o
   3  14   6       49.39       35.16      4.47 o
   4  14   6       20.55       14.16      5.26 o
   5  14   6      220.55      172.96      7.59 o
  -6  15   6       48.87       46.14      4.82 o
  -5  15   6       12.01       10.85      3.78 o
  -4  15   6       65.32       66.52      4.10 o
  -3  15   6       57.51       49.71      4.06 o
  -2  15   6       11.07       10.09      3.92 o
  -1  15   6       10.66        7.92      2.70 o
   0  15   6       13.32       12.38      2.77 o
   1  15   6        1.10       -1.41      3.54 o
   2  15   6       14.99       17.87      3.85 o
   3  15   6       18.20       13.65      4.09 o
   4  15   6        2.80        3.14      4.57 o
  -5  16   6       40.34       44.48      4.10 o
  -4  16   6       14.56       21.80      3.89 o
  -3  16   6       72.24       72.15      5.06 o
  -2  16   6       39.61       48.02      4.71 o
  -1  16   6        1.70       -0.26      3.40 o
   0  16   6        3.72        2.17      2.72 o
   1  16   6      124.16      120.74      6.05 o
   2  16   6       13.10        9.32      4.67 o
   3  16   6        3.68        3.90      3.76 o
   4  16   6       99.33       88.83      7.88 o
  -5  17   6        6.63        8.46      4.01 o
  -4  17   6        5.55        4.79      3.86 o
  -3  17   6       29.64       34.33      4.10 o
  -2  17   6        4.25        6.71      2.95 o
  -1  17   6       15.90       17.77      3.13 o
   0  17   6        0.01       -1.44      3.31 o
   1  17   6        8.60       11.40      3.33 o
   2  17   6       43.75       61.84      3.88 o
   3  17   6        0.15        0.35      3.31 o
  -4  18   6        5.08        4.89      4.05 o
  -3  18   6        8.28        6.44      4.02 o
  -2  18   6        8.53       14.07      3.05 o
  -1  18   6       10.68       11.75      3.19 o
   0  18   6        6.24       13.02      3.52 o
   1  18   6       26.90       23.38      3.37 o
   2  18   6       30.93       39.25      3.73 o
  -3  19   6        5.28        6.43      4.18 o
  -2  19   6       19.01       20.59      3.69 o
  -1  19   6        0.02       -2.93      3.24 o
   0  19   6       12.00       13.20      4.02 o
   1  19   6        0.00        0.73      4.07 o
  -1  20   6       13.57       15.19      3.75 o
   0  20   6       40.55       53.23      4.47 o
  -7   0   7      145.65      131.20      9.68 o
  -5   0   7       12.72       15.19      4.30 o
  -3   0   7       10.90        8.47      3.42 o
  -1   0   7        0.74        5.08      3.14 o
   1   0   7      145.64      113.92      3.60 o
   3   0   7      482.32      453.28     30.39 o
   5   0   7      258.45      297.68      8.93 o
   7   0   7        0.00        3.39      6.21 o
  -8   1   7        3.15        2.73      5.94 o
  -7   1   7        9.96        4.44      5.56 o
  -6   1   7       23.99       25.20      4.19 o
  -5   1   7      233.31      226.21      8.95 o
  -4   1   7      267.69      279.34      3.96 o
  -3   1   7       42.52       42.12      2.87 o
  -2   1   7      488.61      523.48      4.48 o
  -1   1   7        0.27        6.11      2.24 o
   0   1   7       31.91       33.55      2.33 o
   1   1   7        6.64       12.18      2.25 o
   2   1   7       90.46       89.58      7.96 o
   3   1   7        2.26        7.93      5.86 o
   4   1   7      190.36      220.11     11.30 o
   5   1   7       19.42       31.92      3.99 o
   6   1   7      222.05      251.53      8.41 o
   7   1   7        7.43       11.27      4.39 o
  -8   2   7       53.67       47.81      9.88 o
  -7   2   7        0.40        3.03      4.16 o
  -6   2   7        0.00       -0.90      3.04 o
  -5   2   7       21.13       21.86      2.70 o
  -4   2   7       67.93       61.88      5.23 o
  -3   2   7       38.85       28.34      2.58 o
  -2   2   7      141.88      140.11      3.34 o
  -1   2   7       17.25       13.80      2.36 o
   0   2   7       16.84       19.62      2.22 o
   1   2   7      174.26      154.71      3.88 o
   2   2   7      696.13      646.53     20.49 o
   3   2   7       31.74       30.13      3.85 o
   4   2   7      350.89      342.69     33.25 o
   5   2   7       13.42       16.07      3.98 o
   6   2   7        0.04        4.16      4.03 o
  -8   3   7       15.79       16.96      5.01 o
  -7   3   7       14.30       14.62      3.88 o
  -6   3   7       10.56       11.06      4.56 o
  -5   3   7        0.34        2.62      2.78 o
  -4   3   7      147.06      151.08     11.45 o
  -3   3   7      143.27      134.77      3.61 o
  -2   3   7        2.01        4.75      2.44 o
  -1   3   7       46.68       39.48      3.10 o
   0   3   7        0.06        3.88      2.23 o
   1   3   7       43.30       36.82      3.57 o
   2   3   7       52.39       51.87      7.55 o
   3   3   7       94.04       94.73      4.07 o
   4   3   7      112.75      115.94     11.65 o
   5   3   7        3.39        4.88      3.85 o
   6   3   7        3.63        6.17      4.25 o
  -8   4   7       33.22       23.17      6.80 o
  -7   4   7       12.99       13.87      3.89 o
  -6   4   7        3.11        3.32      3.68 o
  -5   4   7        0.42       -0.38      2.83 o
  -4   4   7       53.44       35.39      2.99 o
  -3   4   7      323.03      369.41      8.11 o
  -2   4   7        1.55        4.53      2.53 o
  -1   4   7      272.98      294.75     12.46 o
   0   4   7     1836.35     1855.94     22.09 o
   1   4   7       11.34       18.89      3.41 o
   2   4   7      516.60      493.06     12.59 o
   3   4   7       22.49       28.65      4.94 o
   4   4   7       22.20       29.00      3.95 o
   5   4   7       28.80       35.39      4.17 o
   6   4   7        7.16        6.19      4.24 o
  -8   5   7       43.12       39.71      7.03 o
  -7   5   7        0.90        1.11      3.77 o
  -6   5   7      185.11      211.89     13.11 o
  -5   5   7      110.66       98.87      3.43 o
  -4   5   7       92.71       99.28      9.10 o
  -3   5   7      155.83      142.93      3.50 o
  -2   5   7      245.46      222.33     14.07 o
  -1   5   7        0.79        3.62      2.66 o
   0   5   7      717.05      718.13     10.94 o
   1   5   7        5.82        4.59      1.89 o
   2   5   7        9.88        7.93      3.46 o
   3   5   7        1.92        3.04      3.60 o
   4   5   7      101.88      107.71     10.79 o
   5   5   7        0.65       -1.31      3.98 o
   6   5   7       16.58       19.10      4.39 o
  -8   6   7       12.48       16.59      6.96 o
  -7   6   7      132.27      139.69      7.29 o
  -6   6   7       34.39       37.66      3.42 o
  -5   6   7       25.05       25.02      3.06 o
  -4   6   7      616.12      628.75      5.92 o
  -3   6   7        1.18       -0.59      2.83 o
  -2   6   7     1296.68     1328.22     23.36 o
  -1   6   7      362.04      338.34      6.64 o
   0   6   7        1.88        7.15      2.78 o
   1   6   7      434.75      441.87      8.32 o
   2   6   7        0.11       -0.52      2.97 o
   3   6   7       20.75       23.84      3.80 o
   4   6   7       17.41       18.06      3.98 o
   5   6   7       20.39       14.27      4.16 o
   6   6   7       49.56       57.66      4.65 o
  -8   7   7       32.34       21.21      7.22 o
  -7   7   7        3.84        2.17      5.04 o
  -6   7   7       72.68       75.26     11.55 o
  -5   7   7        8.46        6.86      2.98 o
  -4   7   7      157.44      142.95      9.51 o
  -3   7   7      134.74      134.23      4.01 o
  -2   7   7      142.72      144.64      4.68 o
  -1   7   7      250.72      232.31      4.03 o
   0   7   7       95.81       83.16      3.12 o
   1   7   7       19.44       24.81      3.22 o
   2   7   7        5.91        7.16      3.10 o
   3   7   7       79.15       75.37      7.58 o
   4   7   7      296.13      273.77      5.63 o
   5   7   7        0.48        2.24      4.03 o
   6   7   7       20.52       16.02      5.47 o
  -8   8   7       32.40       36.79      7.53 o
  -7   8   7       56.94       55.89      5.63 o
  -6   8   7      532.33      543.67      6.72 o
  -5   8   7       30.97       33.20      3.14 o
  -4   8   7      228.00      224.35      5.59 o
  -3   8   7      160.16      141.54      5.51 o
  -2   8   7       43.17       34.59      3.04 o
  -1   8   7        1.56        0.05      3.05 o
   0   8   7      148.57      127.40      5.37 o
   1   8   7       71.79       64.12      3.10 o
   2   8   7       32.60       23.87      3.25 o
   3   8   7        1.87        3.29      4.56 o
   4   8   7      153.22      153.14     12.98 o
   5   8   7       74.12       72.63      4.54 o
   6   8   7      102.42      100.71      6.07 o
  -7   9   7        3.93        6.74      5.28 o
  -6   9   7      295.26      280.95      5.68 o
  -5   9   7      435.31      447.26      8.16 o
  -4   9   7      242.36      228.60      7.19 o
  -3   9   7       94.97       88.06      3.32 o
  -2   9   7       20.06       16.08      2.67 o
  -1   9   7      137.49      148.03      5.83 o
   0   9   7        0.09        3.17      3.00 o
   1   9   7      118.82      122.74      5.22 o
   2   9   7       37.31       26.74      3.77 o
   3   9   7      128.30      128.29      5.93 o
   4   9   7       27.47       19.40      4.08 o
   5   9   7       77.48       79.32      6.54 o
   6   9   7       30.39       20.61      5.52 o
  -7  10   7       32.46       25.25      5.67 o
  -6  10   7       43.90       41.55      4.26 o
  -5  10   7       76.50       76.24      4.68 o
  -4  10   7       44.95       50.30      3.56 o
  -3  10   7      195.40      191.89      3.83 o
  -2  10   7       93.42       84.38      3.52 o
  -1  10   7       65.91       70.08      3.53 o
   0  10   7      223.16      180.96     11.43 o
   1  10   7      189.69      193.37      6.66 o
   2  10   7      215.70      175.56      4.76 o
   3  10   7      383.20      393.29      6.04 o
   4  10   7        7.17        6.52      4.03 o
   5  10   7       65.38       63.92      5.57 o
  -7  11   7       53.31       53.74      6.21 o
  -6  11   7       16.07       19.59      4.20 o
  -5  11   7       64.77       61.82      4.54 o
  -4  11   7      132.41      134.58      6.38 o
  -3  11   7      170.47      176.32      6.82 o
  -2  11   7       11.96       13.59      3.18 o
  -1  11   7      141.95      138.72      4.78 o
   0  11   7      192.45      177.93      5.50 o
   1  11   7       55.99       55.68      6.34 o
   2  11   7       37.16       32.03      3.68 o
   3  11   7        0.00        2.13      3.94 o
   4  11   7        4.29        5.33      4.07 o
   5  11   7        6.27        5.05      5.34 o
  -7  12   7        0.22        1.02      5.70 o
  -6  12   7        9.27       10.54      3.65 o
  -5  12   7       67.05       68.97      4.43 o
  -4  12   7      114.91      120.48      4.80 o
  -3  12   7       12.57       14.81      3.54 o
  -2  12   7     1096.89     1021.50     11.70 o
  -1  12   7       74.29       65.54      3.64 o
   0  12   7      410.58      367.56      5.43 o
   1  12   7        0.00        5.04      3.27 o
   2  12   7       36.90       38.64      3.60 o
   3  12   7        9.88       13.25      3.95 o
   4  12   7       12.97       14.23      5.10 o
   5  12   7        6.24        8.14      5.41 o
  -6  13   7       19.52       25.42      4.43 o
  -5  13   7        1.98        1.54      4.15 o
  -4  13   7       16.50       16.31      4.10 o
  -3  13   7        5.37        7.52      3.53 o
  -2  13   7       35.44       37.07      3.15 o
  -1  13   7      176.96      148.72      4.36 o
   0  13   7        5.13        7.62      3.30 o
   1  13   7      323.40      284.34      7.16 o
   2  13   7       16.80       20.31      3.58 o
   3  13   7       34.05       34.21      5.65 o
   4  13   7        1.45       -2.05      5.30 o
  -6  14   7      231.49      254.20      9.27 o
  -5  14   7       12.03       15.23      3.86 o
  -4  14   7       82.87       83.82      6.66 o
  -3  14   7      177.32      158.06      6.05 o
  -2  14   7        1.00        1.57      2.94 o
  -1  14   7      143.30      129.15      6.54 o
   0  14   7      153.35      146.97      4.15 o
   1  14   7        7.34        9.48      3.41 o
   2  14   7      127.29      132.82      5.53 o
   3  14   7       83.00       66.32      6.12 o
   4  14   7        3.10        2.43      5.43 o
  -5  15   7       61.73       62.44      4.27 o
  -4  15   7       22.54       24.48      4.40 o
  -3  15   7       55.10       55.62      4.45 o
  -2  15   7        1.91        1.38      3.66 o
  -1  15   7       21.58       22.76      3.15 o
   0  15   7        0.16       -0.49      3.10 o
   1  15   7        3.42        2.23      3.40 o
   2  15   7       83.88       84.81      4.10 o
   3  15   7       79.56       78.86      5.70 o
  -5  16   7        1.50        0.69      3.98 o
  -4  16   7      220.69      245.61      9.71 o
  -3  16   7       85.05      109.36      5.07 o
  -2  16   7       81.96       89.18      4.76 o
  -1  16   7       14.99       15.39      3.89 o
   0  16   7        0.32       -0.53      3.23 o
   1  16   7        3.59        5.11      3.84 o
   2  16   7      124.72      113.84      6.40 o
   3  16   7        1.42        2.60      4.47 o
  -4  17   7        0.96        2.51      4.10 o
  -3  17   7       86.96       96.41      4.55 o
  -2  17   7        7.78       14.26      4.03 o
  -1  17   7       49.98       54.46      4.61 o
   0  17   7        9.05        5.53      3.92 o
   1  17   7        1.59        4.86      4.14 o
   2  17   7       22.81       20.41      4.50 o
  -3  18   7        0.00        2.27      4.14 o
  -2  18   7       11.27       17.56      4.23 o
  -1  18   7      115.47      139.05      4.93 o
   0  18   7        6.04        5.00      4.63 o
   1  18   7       41.63       44.69      5.12 o
  -8   0   8       23.80       35.43      9.50 o
  -6   0   8      728.96      704.42     14.60 o
  -4   0   8     1298.25     1240.74     12.25 o
  -2   0   8      465.00      444.10      6.12 o
   0   0   8       68.94       68.55      3.91 o
   2   0   8      970.36      918.21     25.84 o
   4   0   8     3003.45     3054.27     19.04 o
   6   0   8      714.82      751.37     24.63 o
  -8   1   8       17.31       11.11      6.54 o
  -7   1   8        0.13        1.30      5.72 o
  -6   1   8       50.57       55.39      4.97 o
  -5   1   8        0.24        2.37      3.06 o
  -4   1   8       15.45       14.47      3.54 o
  -3   1   8       30.84       30.76      2.86 o
  -2   1   8        0.00        0.93      2.77 o
  -1   1   8        0.08        1.24      2.63 o
   0   1   8      329.57      314.88     23.35 o
   1   1   8       61.62       61.30      2.62 o
   2   1   8      315.50      290.69     34.64 o
   3   1   8        8.95       17.00      4.08 o
   4   1   8       40.33      105.50     17.84 o
   5   1   8       35.06       68.45      4.67 o
   6   1   8      164.82      222.70     27.47 o
  -8   2   8       14.49        7.76      5.35 o
  -7   2   8       25.91       20.42      4.95 o
  -6   2   8       94.53       94.88      4.46 o
  -5   2   8      321.26      316.01      5.14 o
  -4   2   8      203.36      204.68      3.74 o
  -3   2   8        4.28        5.47      2.99 o
  -2   2   8      203.93      167.97      3.47 o
  -1   2   8      595.38      598.27     22.16 o
   0   2   8     1448.83     1318.56     18.28 o
   1   2   8      449.81      429.99     19.69 o
   2   2   8      762.14      708.46     10.43 o
   3   2   8      140.19      144.33     12.69 o
   4   2   8      214.83      228.78     22.31 o
   5   2   8      344.93      345.05     11.56 o
   6   2   8      147.17      168.43      8.58 o
  -8   3   8       69.51       77.69      7.82 o
  -7   3   8        0.03        0.14      3.96 o
  -6   3   8        3.64        7.37      3.83 o
  -5   3   8       22.21       24.69      3.42 o
  -4   3   8        7.66        5.99      2.84 o
  -3   3   8      201.15      160.76      4.83 o
  -2   3   8      124.52      147.63      3.40 o
  -1   3   8        9.21        4.50      2.68 o
   0   3   8      290.05      316.96     19.92 o
   1   3   8      336.91      322.31      7.49 o
   2   3   8      270.95      264.16     18.23 o
   3   3   8      161.72      158.40      4.85 o
   4   3   8        0.08        8.06      3.99 o
   5   3   8       35.52       30.32      4.39 o
   6   3   8       14.11       23.61      5.58 o
  -8   4   8        0.88       -1.73      6.81 o
  -7   4   8       66.39       76.83      4.54 o
  -6   4   8       78.46       71.27      3.75 o
  -5   4   8       53.81       57.22      3.12 o
  -4   4   8       43.76       51.76      4.50 o
  -3   4   8        9.56        8.57      2.93 o
  -2   4   8     1995.49     1997.08     25.83 o
  -1   4   8        1.70        2.58      2.69 o
   0   4   8     2350.86     2250.10     25.65 o
   1   4   8      201.36      208.49      9.89 o
   2   4   8      623.14      583.68      9.61 o
   3   4   8       14.05        8.79      3.93 o
   4   4   8        0.43        2.56      3.99 o
   5   4   8        8.54       12.94      4.36 o
   6   4   8        0.92        1.76      4.42 o
  -8   5   8       41.38       42.79      7.32 o
  -7   5   8        8.58        9.44      5.09 o
  -6   5   8      223.23      224.34     19.17 o
  -5   5   8      109.38      107.70      3.96 o
  -4   5   8      986.05      944.53     18.58 o
  -3   5   8       91.19      101.09      3.39 o
  -2   5   8     1279.28     1246.89     17.11 o
  -1   5   8      194.35      196.26      3.43 o
   0   5   8       72.47       82.82      7.38 o
   1   5   8        0.70        2.37      3.06 o
   2   5   8       60.78       62.94      8.35 o
   3   5   8        4.95        8.06      3.96 o
   4   5   8        0.48        3.18      4.09 o
   5   5   8        5.01        2.88      4.19 o
  -7   6   8       16.04       15.27      5.35 o
  -6   6   8      136.55      153.55      5.00 o
  -5   6   8      108.34      113.71      3.80 o
  -4   6   8      294.99      304.23     10.47 o
  -3   6   8        5.47        8.48      3.17 o
  -2   6   8      280.15      281.57      6.63 o
  -1   6   8      125.52      106.09      4.72 o
   0   6   8       13.02        9.93      2.50 o
   1   6   8        1.32        3.70      3.08 o
   2   6   8        0.22        2.99      3.47 o
   3   6   8       15.88       15.53      4.03 o
   4   6   8       13.94       19.40      4.19 o
   5   6   8        0.78        4.88      4.20 o
  -7   7   8      131.26      150.38      7.05 o
  -6   7   8      493.99      498.10      8.38 o
  -5   7   8       63.73       61.06      3.54 o
  -4   7   8      802.57      777.54     11.02 o
  -3   7   8      115.28      124.83      3.79 o
  -2   7   8      204.25      201.82      4.00 o
  -1   7   8        1.42        1.61      2.94 o
   0   7   8       30.30       32.63      3.39 o
   1   7   8       14.96       16.11      3.21 o
   2   7   8        4.30        5.23      3.24 o
   3   7   8       16.35       20.43      4.11 o
   4   7   8        4.20        7.14      4.01 o
   5   7   8        2.30       -1.50      4.23 o
  -7   8   8        2.25        6.22      5.55 o
  -6   8   8      120.88      144.38     14.97 o
  -5   8   8       68.74       67.47      3.95 o
  -4   8   8       32.91       52.10      6.99 o
  -3   8   8       36.68       41.99      3.36 o
  -2   8   8       34.39       31.67      3.26 o
  -1   8   8       25.36       29.79      3.15 o
   0   8   8       51.56       46.34      3.26 o
   1   8   8        1.36        1.27      3.26 o
   2   8   8       47.15       44.67      3.55 o
   3   8   8        4.12        4.05      4.03 o
   4   8   8        2.14        4.20      4.06 o
   5   8   8        0.72       -1.67      4.34 o
  -7   9   8        0.10        1.14      5.67 o
  -6   9   8      339.33      350.80     10.41 o
  -5   9   8        6.14        3.30      3.93 o
  -4   9   8      135.13      140.97      3.88 o
  -3   9   8      141.98      131.19      3.83 o
  -2   9   8       97.22       90.95      3.70 o
  -1   9   8      106.65      103.32      3.82 o
   0   9   8       93.34      104.37      4.40 o
   1   9   8        4.04        6.74      3.31 o
   2   9   8       61.45       62.08      4.24 o
   3   9   8       20.63       32.69      4.23 o
   4   9   8        8.88       16.45      5.16 o
   5   9   8       11.58       16.78      5.37 o
  -7  10   8       46.62       48.40      6.15 o
  -6  10   8        1.92        5.09      4.15 o
  -5  10   8       12.26       13.93      4.10 o
  -4  10   8       95.56       98.65      4.63 o
  -3  10   8        4.35        2.32      3.08 o
  -2  10   8       17.94       23.79      3.28 o
  -1  10   8        2.53        0.92      3.30 o
   0  10   8      203.52      214.26      5.57 o
   1  10   8        1.43       -0.98      3.17 o
   2  10   8       10.56       11.45      3.96 o
   3  10   8       19.10       25.42      4.28 o
   4  10   8       16.01       15.24      4.38 o
  -6  11   8       90.16       96.67      4.96 o
  -5  11   8        8.63        8.72      4.09 o
  -4  11   8       13.48       14.70      4.12 o
  -3  11   8       64.65       67.80      3.27 o
  -2  11   8       54.76       48.83      3.50 o
  -1  11   8       30.35       30.05      3.54 o
   0  11   8       22.16       18.51      3.29 o
   1  11   8        4.61        4.88      3.14 o
   2  11   8      117.80      112.40      6.57 o
   3  11   8        1.85        2.24      4.06 o
   4  11   8       66.03       64.65      4.71 o
  -6  12   8        0.12       -0.52      4.33 o
  -5  12   8        1.26        5.63      4.16 o
  -4  12   8        5.76        5.86      4.17 o
  -3  12   8       29.26       31.95      3.80 o
  -2  12   8       87.67      104.28      5.16 o
  -1  12   8       56.57       60.48      3.76 o
   0  12   8        0.17        0.36      3.44 o
   1  12   8        6.71        8.11      3.21 o
   2  12   8       31.91       34.90      4.24 o
   3  12   8       14.79       14.06      4.25 o
   4  12   8       54.18       54.68      5.74 o
  -5  13   8       53.95       51.14      4.78 o
  -4  13   8       38.52       42.92      4.59 o
  -3  13   8       87.81       89.67      4.81 o
  -2  13   8       68.96       76.79      4.21 o
  -1  13   8       99.50      101.65      6.60 o
   0  13   8       39.99       43.79      3.74 o
   1  13   8        1.39        2.24      3.13 o
   2  13   8        3.77        6.89      3.69 o
   3  13   8       30.97       24.41      4.33 o
  -5  14   8       42.81       47.03      4.86 o
  -4  14   8        0.47        0.23      4.29 o
  -3  14   8        2.92        4.89      4.21 o
  -2  14   8        1.70        5.99      3.88 o
  -1  14   8        0.04       -0.34      3.49 o
   0  14   8      122.24      126.89      4.43 o
   1  14   8        0.82       -0.08      3.26 o
   2  14   8       65.49       69.00      4.24 o
   3  14   8       35.15       41.15      6.60 o
  -4  15   8        8.59        7.96      4.57 o
  -3  15   8        6.21        7.48      4.46 o
  -2  15   8      137.19      136.76      8.97 o
  -1  15   8        0.00        0.46      3.31 o
   0  15   8        0.82        1.91      3.62 o
   1  15   8       89.54       83.55      4.10 o
   2  15   8       99.85       94.26      5.15 o
  -4  16   8        9.59       13.61      4.62 o
  -3  16   8       43.16       42.05      4.84 o
  -2  16   8       26.41       31.87      4.18 o
  -1  16   8        0.00        0.20      4.03 o
   0  16   8       52.27       54.65      3.81 o
   1  16   8        9.54        7.33      4.14 o
  -2  17   8       68.47       69.57      5.58 o
  -1  17   8        4.10        1.04      4.18 o
   0  17   8        6.47        3.16      4.15 o
  -7   0   9      130.75      136.17     13.57 o
  -5   0   9       46.38       41.57      4.70 o
  -3   0   9      122.92      116.17      5.25 o
  -1   0   9       60.46       56.30      4.28 o
   1   0   9      110.36       96.55      4.08 o
   3   0   9       60.59       61.41      6.61 o
   5   0   9       30.91       28.39      6.65 o
  -7   1   9       12.61       14.76      5.26 o
  -6   1   9       64.68       48.17      5.06 o
  -5   1   9       50.09       45.29      4.14 o
  -4   1   9       46.50       30.11      3.11 o
  -3   1   9       22.82       36.20      4.57 o
  -2   1   9       70.15       66.80      3.22 o
  -1   1   9        1.46        2.09      2.72 o
   0   1   9      166.48      172.74      6.24 o
   1   1   9      157.38      125.71      9.16 o
   2   1   9      139.40      144.60      5.05 o
   3   1   9       25.43       27.15      4.39 o
   4   1   9       65.26       68.10      4.75 o
   5   1   9       20.08       28.06      4.66 o
  -7   2   9        0.28       -1.20      4.98 o
  -6   2   9        0.07       -1.27      4.58 o
  -5   2   9       22.34       18.51      3.89 o
  -4   2   9      241.39      205.72      5.41 o
  -3   2   9        9.19        8.37      3.03 o
  -2   2   9      186.45      155.61      3.62 o
  -1   2   9       37.93       52.50      2.94 o
   0   2   9       89.67       92.19      5.21 o
   1   2   9       47.79       49.18      3.34 o
   2   2   9      201.55      199.60      5.33 o
   3   2   9       44.30       51.81      4.46 o
   4   2   9       16.81       16.47      4.47 o
   5   2   9       28.61       42.26     10.04 o
  -7   3   9       29.68       33.46      5.27 o
  -6   3   9      100.63       99.55      4.65 o
  -5   3   9       14.98       15.73      3.58 o
  -4   3   9      190.86      158.25      4.68 o
  -3   3   9        1.06        2.37      2.97 o
  -2   3   9      439.21      364.39      4.63 o
  -1   3   9       43.44       52.04      3.02 o
   0   3   9       74.38       77.39      2.97 o
   1   3   9       23.79       20.54      3.56 o
   2   3   9        0.62        1.92      4.11 o
   3   3   9        0.91       -0.52      4.19 o
   4   3   9        2.60        3.25      4.26 o
   5   3   9       34.43       34.78      4.76 o
  -7   4   9       24.50       25.21      4.41 o
  -6   4   9        0.55        4.26      4.10 o
  -5   4   9        0.81        2.30      3.52 o
  -4   4   9       11.03       12.42      3.13 o
  -3   4   9      122.63      104.85      3.59 o
  -2   4   9        7.10        6.25      2.86 o
  -1   4   9       13.45       12.40      2.60 o
   0   4   9       52.14       32.93      3.46 o
   1   4   9       41.88       44.28      3.45 o
   2   4   9       13.07       10.18      3.67 o
   3   4   9       20.14       20.55      4.32 o
   4   4   9        0.08       -0.06      4.26 o
   5   4   9        2.58        8.69      4.62 o
  -7   5   9       21.79       20.37      5.43 o
  -6   5   9       15.50       12.54      4.06 o
  -5   5   9       40.83       35.45      3.25 o
  -4   5   9      154.95      142.88      5.28 o
  -3   5   9       75.92       59.13      3.42 o
  -2   5   9      104.77      104.79      4.00 o
  -1   5   9       62.29       49.91      3.17 o
   0   5   9      263.83      251.57      6.58 o
   1   5   9        2.96        5.20      3.21 o
   2   5   9       51.39       50.91      3.52 o
   3   5   9       24.77       20.60      4.31 o
   4   5   9        4.09       11.88      4.45 o
   5   5   9        0.15        6.77      4.59 o
  -7   6   9       11.08       13.87      5.45 o
  -6   6   9       25.80       28.89      4.21 o
  -5   6   9       16.14       16.04      3.14 o
  -4   6   9       23.86       26.14      3.22 o
  -3   6   9       14.61       11.41      3.10 o
  -2   6   9        1.18        1.28      3.09 o
  -1   6   9       64.51       48.53      3.08 o
   0   6   9       34.00       27.87      3.50 o
   1   6   9       66.33       64.41      3.71 o
   2   6   9      245.94      221.74      6.70 o
   3   6   9        6.09        2.95      4.27 o
   4   6   9      163.77      151.33      5.32 o
  -7   7   9        9.46       11.76      5.61 o
  -6   7   9       62.02       54.40      5.71 o
  -5   7   9        5.30        7.78      3.33 o
  -4   7   9      106.10       94.91      5.43 o
  -3   7   9       21.85       17.97      3.18 o
  -2   7   9       38.33       38.33      3.25 o
  -1   7   9        0.95        2.13      2.67 o
   0   7   9        0.02        2.18      3.42 o
   1   7   9       87.29       83.06      3.87 o
   2   7   9       81.32       93.88      8.79 o
   3   7   9       15.62       17.57      5.15 o
   4   7   9       65.73       67.58      5.79 o
  -6   8   9       10.63       10.34      5.45 o
  -5   8   9        2.04        3.71      4.04 o
  -4   8   9        1.10        0.23      3.68 o
  -3   8   9        8.66        6.79      3.10 o
  -2   8   9       40.70       40.30      3.47 o
  -1   8   9        3.68        4.53      3.16 o
   0   8   9      270.39      275.59      6.26 o
   1   8   9        2.46        2.03      3.51 o
   2   8   9      131.98      128.28      4.88 o
   3   8   9       42.51       43.75      4.58 o
   4   8   9       12.35       11.08      5.50 o
  -6   9   9       65.60       58.63      9.03 o
  -5   9   9        0.90        0.10      3.99 o
  -4   9   9        3.20        2.61      3.19 o
  -3   9   9        1.43        1.00      3.26 o
  -2   9   9       28.31       26.88      3.20 o
  -1   9   9       10.26        8.32      3.26 o
   0   9   9       56.07       47.59      3.58 o
   1   9   9       46.61       44.58      3.81 o
   2   9   9        0.35        5.16      4.20 o
   3   9   9       19.96       24.54      4.50 o
   4   9   9      137.11      149.81     16.44 o
  -6  10   9        8.34       10.84      5.65 o
  -5  10   9        2.70        6.31      4.16 o
  -4  10   9        1.22        2.14      4.10 o
  -3  10   9       68.47       64.97      3.71 o
  -2  10   9       19.22       17.95      3.47 o
  -1  10   9       12.95       17.81      3.41 o
   0  10   9        1.32        4.12      3.27 o
   1  10   9        0.26        0.28      3.60 o
   2  10   9        1.62       -0.57      4.22 o
   3  10   9        0.00        7.25      4.37 o
  -5  11   9       19.10       14.46      4.37 o
  -4  11   9        2.85        6.41      4.27 o
  -3  11   9       14.79        7.46      4.90 o
  -2  11   9       15.86       21.65      3.52 o
  -1  11   9      257.27      251.39      9.70 o
   0  11   9      101.33       99.10      4.09 o
   1  11   9       40.32       36.69      3.91 o
   2  11   9       23.22       21.98      4.45 o
   3  11   9        0.53        3.11      4.36 o
  -5  12   9        1.27        2.89      4.49 o
  -4  12   9        3.19        7.37      4.33 o
  -3  12   9       82.69       85.04      4.83 o
  -2  12   9        4.30        3.70      3.42 o
  -1  12   9        7.03        6.54      3.69 o
   0  12   9       17.60       22.02      3.54 o
   1  12   9        0.36        0.10      3.47 o
   2  12   9       45.06       48.89      6.23 o
   3  12   9        0.02       -0.37      4.43 o
  -4  13   9       27.74       26.82      4.71 o
  -3  13   9       14.81       20.15      4.51 o
  -2  13   9       38.02       36.13      4.63 o
  -1  13   9       11.19       10.52      3.75 o
   0  13   9       15.15       16.39      3.56 o
   1  13   9       26.18       25.79      3.66 o
   2  13   9        0.02        3.79      4.36 o
  -4  14   9       49.17       62.47      5.03 o
  -3  14   9       26.39       27.95      4.67 o
  -2  14   9       33.38       40.87      4.36 o
  -1  14   9        1.60       -0.60      3.83 o
   0  14   9        0.38       -0.09      3.58 o
   1  14   9       25.29       21.78      3.73 o
  -3  15   9       62.82       68.47      5.09 o
  -2  15   9        5.53        6.53      4.49 o
  -1  15   9       62.47       62.14      5.14 o
   0  15   9       20.40       26.58      3.75 o
  -6   0  10      351.55      361.19      9.44 o
  -4   0  10        7.19        6.98      4.48 o
  -2   0  10      106.89      119.90      5.10 o
   0   0  10       53.77       54.39      4.21 o
   2   0  10        0.15       -0.64      6.18 o
   4   0  10        7.03       12.51      6.77 o
  -6   1  10       31.09       41.47      5.84 o
  -5   1  10       93.45      101.19      4.66 o
  -4   1  10        3.41        1.77      3.12 o
  -3   1  10      162.61      168.37      3.91 o
  -2   1  10        0.00       -0.35      3.03 o
  -1   1  10       85.89       70.02      3.20 o
   0   1  10       25.85       25.04      3.37 o
   1   1  10        1.56        0.80      4.24 o
   2   1  10       18.68       13.76      4.46 o
   3   1  10       19.40       21.67      4.68 o
   4   1  10        0.31        3.51      4.69 o
  -6   2  10        2.21        0.55      4.33 o
  -5   2  10       19.06       18.45      3.77 o
  -4   2  10       44.74       46.23      3.44 o
  -3   2  10        0.80        5.01      3.14 o
  -2   2  10       25.99       31.05      3.18 o
  -1   2  10       48.49       45.32      4.15 o
   0   2  10        7.53        8.18      3.35 o
   1   2  10       59.51       61.19      5.51 o
   2   2  10       35.09       26.87      4.51 o
   3   2  10        0.03       -0.46      4.50 o
   4   2  10       37.79       45.47      4.93 o
  -6   3  10       24.99       22.56      5.10 o
  -5   3  10       11.79       15.95      4.10 o
  -4   3  10        4.13        6.73      3.22 o
  -3   3  10       58.39       69.83      3.53 o
  -2   3  10        5.31        5.45      3.02 o
  -1   3  10        7.08        6.90      2.88 o
   0   3  10        5.19        6.28      3.37 o
   1   3  10      127.70      116.07      4.92 o
   2   3  10       26.15       24.82      4.63 o
   3   3  10       62.63       58.47      5.19 o
   4   3  10        4.84        5.55      4.73 o
  -6   4  10        3.45        5.39      4.93 o
  -5   4  10        3.17        0.82      4.11 o
  -4   4  10       12.23        8.44      3.56 o
  -3   4  10        9.96        7.71      3.18 o
  -2   4  10       25.71       19.95      3.07 o
  -1   4  10       22.53       24.16      3.54 o
   0   4  10       13.30        6.84      3.39 o
   1   4  10        3.32        4.39      3.34 o
   2   4  10       13.56       16.56      5.32 o
   3   4  10        0.10       -0.50      4.43 o
   4   4  10       28.11       23.45      4.91 o
  -6   5  10       30.78       34.68      4.58 o
  -5   5  10        4.93        5.44      3.72 o
  -4   5  10       59.55       60.84      3.99 o
  -3   5  10        1.27       -0.76      3.19 o
  -2   5  10      152.92      137.31      4.94 o
  -1   5  10      275.48      281.58     11.71 o
   0   5  10      130.05      128.12      6.51 o
   1   5  10       59.92       57.17      3.98 o
   2   5  10       12.58       16.43      4.47 o
   3   5  10        0.18       -2.74      4.46 o
  -6   6  10        0.55        3.22      5.36 o
  -5   6  10       44.88       39.87      3.51 o
  -4   6  10        3.40        3.19      3.57 o
  -3   6  10       13.63       18.93      3.40 o
  -2   6  10       21.61       24.90      3.18 o
  -1   6  10        0.27        3.17      3.22 o
   0   6  10        0.33        1.44      3.48 o
   1   6  10        0.11        0.21      3.46 o
   2   6  10        0.03        3.44      4.34 o
   3   6  10       39.91       54.32      4.89 o
  -6   7  10       36.51       37.08      5.87 o
  -5   7  10       15.20       17.71      3.38 o
  -4   7  10        4.68        7.47      3.68 o
  -3   7  10       54.22       53.60      3.63 o
  -2   7  10       21.95       23.05      3.64 o
  -1   7  10        0.76       -1.47      3.65 o
   0   7  10       26.18       21.62      3.69 o
   1   7  10       18.46       17.53      3.67 o
   2   7  10       27.18       21.75      4.48 o
   3   7  10       15.63       19.78      4.62 o
  -5   8  10        2.14        1.46      3.85 o
  -4   8  10       44.64       50.71      4.07 o
  -3   8  10       30.20       28.72      3.47 o
  -2   8  10        0.00        2.02      3.33 o
  -1   8  10        7.91       11.55      3.77 o
   0   8  10       11.27        7.63      3.65 o
   1   8  10       26.24       21.06      3.82 o
   2   8  10        0.00        0.80      4.40 o
   3   8  10       30.61       45.74      4.94 o
  -5   9  10        0.08        1.30      3.99 o
  -4   9  10        0.92        0.95      4.56 o
  -3   9  10        1.33        2.19      3.34 o
  -2   9  10        1.93        1.04      3.34 o
  -1   9  10        0.00        1.10      3.70 o
   0   9  10        0.13        4.70      3.72 o
   1   9  10       35.86       51.59      4.15 o
   2   9  10       22.39       24.86      4.64 o
  -5  10  10      243.73      271.78     16.10 o
  -4  10  10       88.54      101.77      4.72 o
  -3  10  10       19.68       19.04      3.75 o
  -2  10  10       10.46       16.18      3.48 o
  -1  10  10      290.99      295.82     10.93 o
   0  10  10        1.48        2.24      3.90 o
   1  10  10      163.31      176.95      4.91 o
   2  10  10        0.73        2.76      4.59 o
  -4  11  10        0.01        4.43      4.45 o
  -3  11  10      191.04      229.05      6.97 o
  -2  11  10       10.35       19.76      3.58 o
  -1  11  10      223.48      251.49      7.14 o
   0  11  10        1.71        5.29      3.98 o
   1  11  10       52.10       58.52      4.41 o
   2  11  10        2.02       -1.91      4.67 o
  -4  12  10        9.97       10.23      4.69 o
  -3  12  10        7.56        6.35      4.61 o
  -2  12  10      163.59      171.23      5.21 o
  -1  12  10       49.50       46.94      4.01 o
   0  12  10      310.17      364.66     11.46 o
   1  12  10        1.14        2.40      4.17 o
  -3  13  10       27.20       52.01      5.07 o
  -2  13  10       13.01       12.15      5.07 o
  -1  13  10       33.66       47.91      4.02 o
   0  13  10        4.93       11.16      3.93 o
  -5   0  11       95.08      112.49      7.17 o
  -3   0  11       69.25       68.35      5.10 o
  -1   0  11       31.09       29.86      6.39 o
   1   0  11       18.20        8.91      6.71 o
   3   0  11        0.04       -1.30      6.77 o
  -5   1  11       27.98       30.53      4.43 o
  -4   1  11       51.30       57.44      3.67 o
  -3   1  11        7.64       10.38      3.37 o
  -2   1  11        3.39        2.44      3.19 o
  -1   1  11       47.55       42.46      3.85 o
   0   1  11        1.07        4.06      4.31 o
   1   1  11        0.01        3.28      4.50 o
   2   1  11       22.31       24.51      5.51 o
   3   1  11       28.94       24.79      4.97 o
  -5   2  11       20.39       21.44      4.37 o
  -4   2  11       40.12       42.43      3.60 o
  -3   2  11       87.44      105.18      3.90 o
  -2   2  11       12.65       13.66      3.25 o
  -1   2  11       15.46       16.63      3.63 o
   0   2  11       42.17       39.11      4.61 o
   1   2  11       51.80       47.41      4.88 o
   2   2  11       11.56       12.45      4.71 o
  -5   3  11       13.35        8.98      4.40 o
  -4   3  11        0.01        0.03      3.76 o
  -3   3  11       82.43       82.36      3.77 o
  -2   3  11       59.09       60.52      3.48 o
  -1   3  11       10.56        7.42      3.54 o
   0   3  11      122.91      127.76      6.25 o
   1   3  11        0.40        3.41      4.55 o
   2   3  11       44.79       50.35      6.91 o
  -5   4  11       26.69       21.31      4.58 o
  -4   4  11       33.69       35.87      4.01 o
  -3   4  11       16.64       17.03      3.47 o
  -2   4  11        8.74       14.40      3.77 o
  -1   4  11        3.84        4.78      3.74 o
   0   4  11       44.44       48.23      6.81 o
   1   4  11        1.93        1.87      4.44 o
   2   4  11       20.26       27.86      5.86 o
  -5   5  11        6.54        5.13      4.36 o
  -4   5  11       10.92        9.43      3.85 o
  -3   5  11        0.20       -0.92      3.33 o
  -2   5  11        0.30        1.01      3.63 o
  -1   5  11        5.59        6.03      3.73 o
   0   5  11        1.21       -0.68      3.65 o
   1   5  11       14.21       16.54      4.59 o
   2   5  11        1.11        2.21      4.65 o
  -5   6  11        8.79        0.41      4.46 o
  -4   6  11        7.51        6.22      3.84 o
  -3   6  11       35.22       34.03      3.57 o
  -2   6  11        0.43        2.61      3.83 o
  -1   6  11        2.66        3.60      3.73 o
   0   6  11       12.38       10.46      3.80 o
   1   6  11       42.15       43.83      4.86 o
   2   6  11        2.47        2.86      4.73 o
  -4   7  11       18.53       22.28      4.42 o
  -3   7  11       23.53       20.18      3.97 o
  -2   7  11        6.23        8.53      3.94 o
  -1   7  11      130.03      136.25      4.57 o
   0   7  11       20.65       18.32      3.96 o
   1   7  11      177.94      182.81     12.64 o
  -4   8  11        0.02        0.30      3.92 o
  -3   8  11        2.07        0.70      4.32 o
  -2   8  11        5.64        4.96      3.94 o
  -1   8  11        0.80        2.61      3.97 o
   0   8  11        5.82        6.18      3.97 o
   1   8  11       51.43       53.39      5.17 o
  -3   9  11       31.38       29.65      4.20 o
  -2   9  11        1.48        4.51      4.00 o
  -1   9  11       43.43       49.83      4.29 o
   0   9  11        1.99        1.48      4.02 o
  -2  10  11       11.18       16.19      3.78 o
  -1  10  11       52.73       60.23      4.42 o
   0  10  11       70.01       75.69      4.57 o
  -4   0  12       90.16       98.48      7.03 o
  -2   0  12      261.09      309.59     18.84 o
   0   0  12      162.08      199.88     10.69 o
  -4   1  12        0.00       -0.33      3.94 o
  -3   1  12        0.28        2.35      3.52 o
  -2   1  12        4.49        8.72      4.80 o
  -1   1  12        0.38        0.99      4.66 o
   0   1  12       13.45       19.64      4.94 o
  -3   2  12       37.18       44.94      3.77 o
  -2   2  12      115.34      129.44      5.73 o
  -1   2  12      245.54      275.65     14.66 o
   0   2  12        2.38        5.42      4.65 o
  -3   3  12       63.65       90.59      5.16 o
  -2   3  12        0.48        2.45      3.98 o
  -1   3  12       51.50       52.38      5.14 o
   0   3  12        1.13       -2.85      4.66 o
  -3   4  12       67.50       77.81      4.62 o
  -2   4  12       44.32       50.18      4.23 o
  -1   4  12        4.84        0.52      4.63 o
   0   4  12        0.75       -1.58      4.71 o
  -2   5  12       16.17       16.29      4.10 o
  -1   5  12        2.85        2.84      4.66 o
 
